# Supplementary material for: Intergenerational impact of dietary protein restriction in dairy ewes on epigenetic marks in the perirenal fat of their suckling lambs
Source: Sci Rep. 2023 Mar 16;13:4351. doi: 10.1038/s41598-023-31546-3 (PMC10020577; doi:10.1038/s41598-023-31546-3)
Supplement: Supplementary file 1 — Supplementary Information. [file 41598_2023_31546_MOESM1_ESM.zip]

Archive with 11 entries (11 files):
- Supplementary_Table1.docx
- Supplementary_Table2.docx
- Supplementary_Table3.xlsx
- Supplementary_Table4.xlsx
- Supplementary_Table5.xlsx
- Supplementary_Table6.xlsx
- Supplementary_Table7.xlsx
- SupplementaryFigure1.docx
- SupplementaryFigure2.docx
- SupplementaryFigure3.docx
- SupplementaryTable8.docx
