# Supplementary material for: Intergenerational impact of dietary protein restriction in dairy ewes on epigenetic marks in the perirenal fat of their suckling lambs
Source: Sci Rep. 2023 Mar 16;13:4351. doi: 10.1038/s41598-023-31546-3 (PMC10020577; doi:10.1038/s41598-023-31546-3)
Supplement: Supplementary file 1 — Supplementary Information. [file 41598_2023_31546_MOESM1_ESM.zip › Supplementary_Table3.xlsx]

## Sheet: Supplementary_Table3
Supplementary Table 3: Differentially methylated regions identified using the multifactorial model comparing Assaf suckling lambs with high and low content of perirenal and cavitary fat in the half-carcass, which are the progeny of nutritional challenge or control ewes.
Chromosome	start	end	length	nCG	areaStat	Term	Context	Distance to gene	Gene strand	Gene symbol	Gene name	promoter	exon	intron	intergenic	Mean methylation C_H	Mean methylation C_L	Mean methylation NC_H	Mean methylation NC_L
1	99610391	99610502	112	21	39.8985833982279	NutChal	CG	0	+	TRNAV-CAC_4	tRNA-Val	1	1	0	0	0.195	0.284	0.355	0.27
20	27415803	27416001	199	11	30.5528920426281	NutChal	CG	2672	-	TUBB	tubulin beta class I	0	1	0	0	0.539	0.488	0.667	0.603
13	69845719	69845858	140	13	-27.3749003754458	NutChal	CG	40165	+	PLCG1	phospholipase C gamma 1, transcript variant X4	0	0	1	0	0.416	0.411	0.419	0.599
1	260768732	260768795	64	11	-22.6429843140947	NutChal	CG	98013	+	PCP4	Purkinje cell protein 4	0	0	0	1	0.533	0.36	0.523	0.545
26	38797406	38797580	175	5	21.736766401098	NutChal	CG	-81834	-	LRRC3B	leucine rich repeat containing 3B, transcript variant X2	0	0	0	1	0.378	0.204	0.777	0.474
16	31807558	31807655	98	8	-21.0539642189688	NutChal	CG	69694	+	ANXA2R	annexin A2 receptor	0	0	0	1	0.367	0.573	0.752	0.249
8	74556951	74557290	340	10	-17.3271942372866	NutChal	CG	41755	+	LOC101103958	UL16-binding protein 2-like, transcript variant X2	0	0	0	1	0.707	0.777	0.753	0.77
3	214471315	214471434	120	7	16.7374099010046	NutChal	CG	-100283	-	LOC121819278	uncharacterized LOC121819278	0	0	1	0	0.292	0.53	0.727	0.702
1	120986211	120987063	853	9	-16.4434436677686	NutChal	CG	-54339	-	LOC121816055	uncharacterized LOC121816055	0	0	0	1	0.874	0.71	0.661	0.637
24	122341	122602	262	8	14.6560599475933	NutChal	CG	11131	-	LOC114112008	liprin-alpha-1-like	0	0	0	1	0.709	0.682	0.673	0.661
16	31831089	31831159	71	5	-14.0670807854948	NutChal	CG	70466	-	LOC121816771	uncharacterized LOC121816771	0	0	0	1	0.297	0.297	0.27	0.26
14	62240913	62240981	69	6	13.599983719272	NutChal	CG	-537	-	LOC105601998	uncharacterized LOC105601998	1	0	0	0	0.539	0.619	0.435	0.699
X	116129023	116129100	78	4	13.2344475276906	NutChal	CG	-62129	-	LOC114111361	uncharacterized LOC114111361, transcript variant X2	0	0	0	1	0.231	0.067	0.511	0.166
4	77483407	77483534	128	4	12.8063252421621	NutChal	CG	-286111	-	LOC121819373	uncharacterized LOC121819373	0	0	0	1	0.521	0.488	0.502	0.603
X	59769477	59769590	114	5	-12.6209673244689	NutChal	CG	9712	-	LOC121818276	NADH-ubiquinone oxidoreductase chain 1-like	0	0	0	1	0.28	0.308	0.545	0.442
3	175875115	175875251	137	5	-11.8612928082607	NutChal	CG	-9402	-	MTERF2	mitochondrial transcription termination factor 2, transcript variant X5	0	0	0	1	0.603	0.566	0.453	0.55
1	97953957	97954008	52	6	-11.7493126882152	NutChal	CG	14609	-	LOC114112680	putative neuroblastoma breakpoint family member 5	0	0	1	0	0.586	0.437	0.407	0.427
12	79322329	79322404	76	4	10.7654501106176	NutChal	CG	4916	+	RABIF	RAB interacting factor	0	1	0	0	0.626	0.898	0.835	0.609
14	59615265	59620992	5728	4	10.3575668782607	NutChal	CG	0	+	LOC114117957	zinc finger protein 665-like, transcript variant X5	1	1	1	0	0.813	0.823	0.82	0.836
1	120963799	120963849	51	5	-10.2664233026207	NutChal	CG	-31927	-	LOC121816055	uncharacterized LOC121816055	0	0	0	1	0.834	0.399	0.674	0.764
22	10172919	10174097	1179	4	10.0379105750572	NutChal	CG	-651	+	LOC114110333	gastric triacylglycerol lipase-like	1	0	0	0	0.76	0.81	0.774	0.815
4	103992610	103992662	53	4	9.95416019844695	NutChal	CG	-57796	-	LOC121819435	uncharacterized LOC121819435	0	0	1	0	0.623	0.221	0.425	0.877
1	112885986	112886049	64	5	9.65290760203502	NutChal	CG	-700	-	TRNAG-GCC_6	tRNA-Gly	1	0	0	0	0.373	0.338	0.407	0.494
8	74191565	74191615	51	4	-9.6471376811266	NutChal	CG	8085	+	LOC114116085	UL16-binding protein 1-like, transcript variant X1	0	0	1	0	0.55	0.574	0.511	0.843
19	76661	76732	72	7	9.6065380049966	NutChal	CG	129331	-	LOC105603319	uncharacterized LOC105603319	0	0	0	1	0.593	0.62	0.647	0.65
26	6985834	6986932	1099	4	-9.51320115536499	NutChal	CG	4457	+	SPCS3	signal peptidase complex subunit 3	0	1	1	0	0.734	0.794	0.781	0.773
7	84981432	84981948	517	4	-9.4274270056323	NutChal	CG	-801	-	LOC101110417	ergosterol biosynthetic protein 28 homolog	1	0	0	0	0.904	0.876	0.801	0.795
6	118245788	118245914	127	4	-9.15997744286007	NutChal	CG	41295	-	PCGF3	polycomb group ring finger 3, transcript variant X1	0	0	1	0	0.466	0.447	0.432	0.693
1	222016554	222016628	75	5	-8.96890070356837	NutChal	CG	2381	+	LOC121816987	NADH-ubiquinone oxidoreductase chain 5-like	0	1	0	0	0.075	0.028	0.022	0.038
24	261241	261475	235	4	-8.87894783868262	NutChal	CG	60654	-	LOC121817884	liprin-alpha-1-like	0	0	1	0	0.625	0.631	0.59	0.608
24	198695	198757	63	4	8.50228876523357	NutChal	CG	-64964	-	LOC114112008	liprin-alpha-1-like	0	0	1	0	0.266	0.51	0.628	0.572
2	250164900	250164966	67	7	-8.2793483031336	NutChal	CG	-33032	-	LOC114112700	translation initiation factor IF-2-like	0	0	0	1	0.489	0.597	0.528	0.533
24	20559619	20559761	143	4	-8.26379489724661	NutChal	CG	26224	-	CDR2	cerebellar degeneration related protein 2	0	1	1	0	0.768	0.519	0.531	0.424
1	120985694	120985753	60	4	-8.01979378368933	NutChal	CG	-53822	-	LOC121816055	uncharacterized LOC121816055	0	0	0	1	0.86	0.432	0.793	0.806
2	163034411	163038159	3749	5	7.77253510213276	NutChal	CG	68526	-	TRNAS-GGA_58	tRNA-Ser	0	0	0	1	0.664	0.781	0.737	0.744
11	882645	882701	57	7	7.53351612887883	NutChal	CG	347565	-	TRNAS-GGA_161	tRNA-Ser	0	0	0	1	0.788	0.753	0.82	0.836
24	328489	328570	82	4	7.3127529423699	NutChal	CG	-6362	-	LOC121817884	liprin-alpha-1-like	0	0	1	0	0.508	0.745	0.783	0.65
X	7442098	7442189	92	6	7.06023015269815	NutChal	CG	-84745	-	PLCXD1	phosphatidylinositol specific phospholipase C X domain containing 1, transcript variant X3	0	0	0	1	0.81	0.824	0.732	0.698
24	305324	306040	717	5	6.60760043292918	NutChal	CG	16089	-	LOC121817884	liprin-alpha-1-like	0	0	1	0	0.66	0.716	0.707	0.78
13	67855946	67857531	1586	4	-6.28981451130708	NutChal	CG	101256	+	DHX35	DEAH-box helicase 35, transcript variant X1	0	0	0	1	0.803	0.822	0.794	0.751
24	212044	212113	70	4	-6.234598971524	NutChal	CG	-78313	-	LOC114112008	liprin-alpha-1-like	0	0	1	0	0.582	0.645	0.568	0.729
7	22878104	22878163	60	6	-6.15468111795022	NutChal	CG	-16494	-	LOC114115784	NA	0	0	0	1	0.743	0.692	0.685	0.684
1	120958079	120958147	69	4	-5.97060147671263	NutChal	CG	-26207	-	LOC121816055	uncharacterized LOC121816055	0	0	0	1	0.872	0.779	0.782	0.758
8	74458577	74458691	115	4	5.59606417882239	NutChal	CG	33516	-	LOC114116078	UL16-binding protein 2-like	0	0	0	1	0.502	0.409	0.77	0.774
3	207710867	207711361	495	6	-5.51630067411128	NutChal	CG	-8425	+	LOC121819214	uncharacterized LOC121819214	0	0	1	0	0.808	0.744	0.503	0.812
13	63716174	63716233	60	5	5.28221208484536	NutChal	CG	-17492	-	AHCY	adenosylhomocysteinase	0	0	0	1	0.608	0.76	0.746	0.791
14	62234383	62234458	76	6	-4.86081601432048	NutChal	CG	5920	-	LOC105601998	uncharacterized LOC105601998	0	1	0	0	0.613	0.397	0.421	0.585
12	5613955	5614196	242	5	4.76881828526536	NutChal	CG	2634	-	LOC101114941	complement factor H-like, transcript variant X1	0	0	1	0	0.682	0.74	0.841	0.816
2	249927235	249927294	60	6	-4.44265182830627	NutChal	CG	17	-	LOC121818805	uncharacterized LOC121818805	1	1	0	0	0.63	0.442	0.689	0.654
5	86685790	86687062	1273	4	4.01317411678719	NutChal	CG	-181262	+	TRNAW-CCA_86	tRNA-Trp	0	0	0	1	0.776	0.784	0.759	0.648
3	219489343	219492799	3457	4	3.914365680202	NutChal	CG	-5510	-	A4GALT	alpha 1,4-galactosyltransferase (P blood group), transcript variant X3	0	0	0	1	0.765	0.811	0.826	0.787
20	51451395	51451454	60	4	-3.77625713363493	NutChal	CG	25407	+	LOC114109598	uncharacterized LOC114109598	0	0	0	1	0.644	0.348	0.759	0.578
24	113831	114103	273	4	3.4607513046051	NutChal	CG	19630	-	LOC114112008	liprin-alpha-1-like	0	0	0	1	0.657	0.645	0.625	0.647
3	204831678	204832267	590	4	3.15954607309806	NutChal	CG	-17156	-	LOC114113672	NKG2-A/NKG2-B type II integral membrane protein-like	0	0	0	1	0.724	0.771	0.837	0.576
13	77709724	77714714	4991	4	-3.10276261950697	NutChal	CG	770	-	LOC121816246	endogenous retrovirus group PABLB member 1 Env polyprotein-like	1	1	1	0	0.805	0.768	0.775	0.809
15	77855050	77855134	85	5	2.71985377274492	NutChal	CG	19723	-	LOC101117875	fatty acid desaturase 2-like protein FADS2B	0	0	1	0	0.549	0.772	0.836	0.749
14	50346419	50346501	83	5	-2.22071225414542	NutChal	CG	-4934	-	LOC114117997	uncharacterized LOC114117997, transcript variant X8	0	0	0	1	0.626	0.507	0.834	0.821
7	19491888	19495541	3654	4	-1.84788140412337	NutChal	CG	-78672	-	ADPGK	ADP dependent glucokinase, transcript variant X2	0	0	0	1	0.775	0.788	0.767	0.744
10	15845816	15845963	148	4	1.73300834092556	NutChal	CG	-488	-	LOC114116763	small nucleolar RNA SNORA31	1	0	0	0	0.845	0.823	0.852	0.868
4	114578039	114578819	781	4	-0.866892318263742	NutChal	CG	-27685	+	LOC121819471	uncharacterized LOC121819471	0	0	0	1	0.547	0.605	0.576	0.836
2	249949055	249949292	238	5	-0.55197971378725	NutChal	CG	-346	-	LOC121818806	uncharacterized LOC121818806	1	0	0	0	0.728	0.712	0.723	0.722
2	250089589	250089663	75	15	-29.3327597488798	Fat	CG	877	+	LOC121818848	18S ribosomal RNA	1	1	0	0	0.095	0.05	0.154	0.113
1	260768731	260768795	65	12	-26.2249102455808	Fat	CG	98012	+	PCP4	Purkinje cell protein 4	0	0	0	1	0.536	0.35	0.527	0.543
2	250083546	250083709	164	11	-25.8022000752346	Fat	CG	-5005	+	LOC121818848	18S ribosomal RNA	0	0	0	1	0.197	0.105	0.199	0.138
6	5814579	5814800	222	10	24.7728596007061	Fat	CG	1415	+	LOC114115237	rho GTPase-activating protein 20-like	0	0	1	0	0.757	0.811	0.769	0.822
2	250017295	250017353	59	11	-22.5354592937024	Fat	CG	12616	+	LOC114112439	uncharacterized LOC114112439	0	0	0	1	0.581	0.352	0.487	0.482
6	5780602	5780951	350	8	21.1601345825994	Fat	CG	24398	+	MAD2L1	mitotic arrest deficient 2 like 1	0	0	0	1	0.648	0.754	0.689	0.74
13	69845751	69845858	108	12	-21.138100011973	Fat	CG	40197	+	PLCG1	phospholipase C gamma 1, transcript variant X4	0	0	1	0	0.392	0.412	0.421	0.592
10	86329209	86329336	128	9	-20.9229218614143	Fat	CG	-794	-	RASA3	RAS p21 protein activator 3, transcript variant X4	1	0	1	0	0.268	0.192	0.535	0.47
2	250120916	250120980	65	11	-20.0830521235616	Fat	CG	5331	-	LOC121818524	collagen alpha-1(I) chain-like	0	0	0	1	0.867	0.824	0.857	0.84
2	250017497	250017584	88	11	-19.8381640731901	Fat	CG	12818	+	LOC114112439	uncharacterized LOC114112439	0	0	0	1	0.463	0.212	0.425	0.444
6	5808458	5808594	137	9	19.5902866080003	Fat	CG	-4572	+	LOC114115237	rho GTPase-activating protein 20-like	0	0	0	1	0.757	0.821	0.786	0.817
2	250083297	250083459	163	7	-19.2523732929759	Fat	CG	-5255	+	LOC121818848	18S ribosomal RNA	0	0	0	1	0.388	0.301	0.449	0.391
14	50379448	50379588	141	6	17.1000059351596	Fat	CG	4137	-	LOC101103174	translation initiation factor IF-2-like, transcript variant X4	0	1	0	0	0.652	0.785	0.511	0.425
6	5806783	5806833	51	6	16.5297838981903	Fat	CG	-6333	+	LOC114115237	rho GTPase-activating protein 20-like	0	0	0	1	0.546	0.622	0.529	0.57
1	120980087	120980955	869	11	16.376709181067	Fat	CG	-48215	-	LOC121816055	uncharacterized LOC121816055	0	0	0	1	0.671	0.785	0.802	0.767
6	5803964	5804039	76	6	16.3591711825699	Fat	CG	-9127	+	LOC114115237	rho GTPase-activating protein 20-like	0	0	0	1	0.735	0.765	0.697	0.81
6	5806151	5806431	281	7	15.8424731041367	Fat	CG	-6735	+	LOC114115237	rho GTPase-activating protein 20-like	0	0	0	1	0.668	0.783	0.706	0.753
24	88205	88258	54	9	15.2706541846636	Fat	CG	45475	-	LOC114112008	liprin-alpha-1-like	0	0	0	1	0.741	0.775	0.742	0.753
14	48687024	48687427	404	5	14.9236523652685	Fat	CG	-7070	-	LOC121816513	uncharacterized LOC121816513	0	0	0	1	0.467	0.56	0.594	0.508
16	31757401	31757485	85	5	14.3696054764395	Fat	CG	19537	+	ANXA2R	annexin A2 receptor	0	0	0	1	0.427	0.528	0.586	0.643
6	5784962	5785803	842	6	14.3649089768603	Fat	CG	-27363	+	LOC114115237	rho GTPase-activating protein 20-like	0	0	0	1	0.724	0.711	0.772	0.713
17	192126	192229	104	6	14.3045796710372	Fat	CG	204101	-	TMEM192	transmembrane protein 192, transcript variant X1	0	0	0	1	0.682	0.73	0.685	0.694
12	5659844	5660547	704	5	13.1185464151738	Fat	CG	-43016	-	LOC101114941	complement factor H-like, transcript variant X2	0	0	1	0	0.725	0.598	0.689	0.744
6	5841198	5841291	94	9	12.8794778477851	Fat	CG	7739	+	LOC114115414	rho GTPase-activating protein 20-like	0	0	1	0	0.698	0.753	0.732	0.728
1	120962054	120962116	63	9	-12.7357359558657	Fat	CG	-30182	-	LOC121816055	uncharacterized LOC121816055	0	0	0	1	0.876	0.834	0.835	0.839
1	272512505	272512642	138	5	-12.7290936992628	Fat	CG	-45738	+	LOC101111156	phosphoinositide 3-kinase regulatory subunit 4	0	0	0	1	0.457	0.529	0.29	0.319
6	5800076	5800357	282	6	12.689641668713	Fat	CG	-12809	+	LOC114115237	rho GTPase-activating protein 20-like	0	0	0	1	0.712	0.726	0.732	0.76
24	94134	94313	180	4	12.6637187058235	Fat	CG	39420	-	LOC114112008	liprin-alpha-1-like	0	0	0	1	0.739	0.763	0.721	0.702
3	2563702	2563792	91	5	12.1524631668534	Fat	CG	-20124	+	SLC2A6	solute carrier family 2 member 6, transcript variant X2	0	0	0	1	0.482	0.599	0.754	0.531
2	249916688	249916840	153	13	-11.8908244825515	Fat	CG	10471	-	LOC121818805	uncharacterized LOC121818805	0	0	0	1	0.332	0.366	0.314	0.352
24	363472	363564	93	6	11.8836512464164	Fat	CG	-8232	-	LOC121817883	liprin-alpha-1-like	0	0	1	0	0.635	0.711	0.708	0.768
4	114849733	114850901	1169	4	-11.8767085813905	Fat	CG	11886	+	LOC121819502	uncharacterized LOC121819502, transcript variant X2	0	0	0	1	0.729	0.571	0.794	0.678
X	7490720	7490782	63	9	-11.6638443848679	Fat	CG	-133367	-	PLCXD1	phosphatidylinositol specific phospholipase C X domain containing 1, transcript variant X3	0	0	0	1	0.823	0.81	0.831	0.82
6	5800960	5801775	816	6	11.4913811940033	Fat	CG	-11391	+	LOC114115237	rho GTPase-activating protein 20-like	0	0	0	1	0.696	0.68	0.674	0.683
2	250147524	250147587	64	4	-11.3750577493892	Fat	CG	-15656	-	LOC114112700	translation initiation factor IF-2-like	0	0	0	1	0.365	0.244	0.303	0.345
X	103367	103465	99	7	-11.2885124901712	Fat	CG	193880	-	SHROOM2	shroom family member 2, transcript variant X4	0	0	0	1	0.735	0.753	0.742	0.742
4	121488001	121488053	53	5	-10.674875834454	Fat	CG	21469	-	LOC121819485	uncharacterized LOC121819485	0	0	0	1	0.368	0.214	0.59	0.152
13	16522137	16522271	135	4	-10.5991523650321	Fat	CG	19932	-	TRNAE-UUC_78	tRNA-Glu	0	0	1	0	0.692	0.143	0.552	0.616
7	43120897	43122726	1830	4	-10.5753163464292	Fat	CG	36615	+	RTRAF	RNA transcription, translation and transport factor	0	1	1	0	0.689	0.76	0.743	0.679
17	18273022	18273112	91	5	10.503861203765	Fat	CG	47920	+	SETD7	SET domain containing 7, histone lysine methyltransferase	0	1	0	0	0.756	0.788	0.823	0.807
17	40946539	40946649	111	6	10.3723132714964	Fat	CG	-1088	-	TMEM144	transmembrane protein 144, transcript variant X4	0	0	0	1	0.406	0.453	0.603	0.635
15	49680810	49680870	61	6	10.0671034633144	Fat	CG	-1053	-	LOC114118287	RNA polymerase II subunit A C-terminal domain phosphatase SSU72-like	0	0	0	1	0.782	0.838	0.813	0.801
1	112887146	112887214	69	5	9.86903182396625	Fat	CG	-200	+	TRNAD-GUC_7	tRNA-Asp	1	0	0	0	0.101	0.233	0.158	0.096
10	45197069	45197159	91	4	-9.69015319873276	Fat	CG	43556	+	LOC114116769	U6atac minor spliceosomal RNA	0	0	0	1	0.21	0.151	0.509	0.409
2	225924211	225924385	175	4	9.62124192503359	Fat	CG	72783	+	LOC101116638	60S ribosomal protein L21-like	0	0	0	1	0.529	0.428	0.619	0.446
6	5793602	5793712	111	4	9.33773644024014	Fat	CG	-19454	+	LOC114115237	rho GTPase-activating protein 20-like	0	0	0	1	0.717	0.842	0.752	0.791
12	50438547	50438610	64	4	9.16257611534561	Fat	CG	2074	-	TMEM88B	transmembrane protein 88B	0	1	0	0	0.518	0.442	0.627	0.798
24	425809	426336	528	4	-9.12192195830869	Fat	CG	27308	-	LOC114110667	liprin-alpha-1-like	0	0	1	0	0.759	0.691	0.749	0.762
14	50242533	50242611	79	5	9.10386416373939	Fat	CG	5212	-	LOC101122718	uncharacterized LOC101122718, transcript variant X1	0	0	1	0	0.654	0.578	0.686	0.723
24	162294	163087	794	5	8.71903445284025	Fat	CG	-28563	-	LOC114112008	liprin-alpha-1-like	0	0	0	1	0.677	0.646	0.651	0.644
1	112885845	112885903	59	6	-8.41342896096059	Fat	CG	-559	-	TRNAG-GCC_6	tRNA-Gly	1	0	0	0	0.418	0.157	0.532	0.368
6	5853705	5854225	521	4	8.12946535764654	Fat	CG	20246	+	LOC114115414	rho GTPase-activating protein 20-like	0	0	0	1	0.712	0.769	0.719	0.701
1	120953964	120954026	63	8	7.9623934363971	Fat	CG	-22092	-	LOC121816055	uncharacterized LOC121816055	0	0	0	1	0.775	0.801	0.79	0.777
11	8866095	8866390	296	5	-7.76019554367791	Fat	CG	-23044	-	MKS1	MKS transition zone complex subunit 1, transcript variant X2	0	0	0	1	0.699	0.693	0.73	0.552
21	34143518	34144028	511	4	-7.68077748391048	Fat	CG	60427	+	LOC121817499	uncharacterized LOC121817499	0	0	0	1	0.542	0.583	0.623	0.617
12	75809979	75810031	53	4	-7.4637503744007	Fat	CG	18432	-	LOC121816063	uncharacterized LOC121816063	0	0	1	0	0.281	0.07	0.297	0.2
24	52133	52288	156	4	-7.06203461086793	Fat	CG	40020	+	TRNAC-GCA_218	tRNA-Cys	0	0	0	1	0.747	0.727	0.705	0.722
4	17197	17266	70	5	6.45696367043689	Fat	CG	298583	-	LOC121819374	endogenous retrovirus group K member 9 Env polyprotein-like, transcript variant X2	0	0	0	1	0.816	0.828	0.809	0.787
16	6112576	6112935	360	4	-5.55491038520634	Fat	CG	194829	+	NSG2	neuronal vesicle trafficking associated 2	0	0	0	1	0.738	0.69	0.644	0.739
24	35937213	35937328	116	5	-4.87663053513645	Fat	CG	853	+	LOC101117229	2-acylglycerol O-acyltransferase 3	1	0	1	0	0.776	0.536	0.755	0.883
8	83935205	83940201	4997	4	4.6363542108351	Fat	CG	0	+	IGF2R	insulin like growth factor 2 receptor	1	1	1	0	0.593	0.682	0.723	0.58
18	58058339	58058484	146	4	-4.47692652476356	Fat	CG	10123	-	SYNE3	spectrin repeat containing nuclear envelope family member 3, transcript variant X3	0	0	1	0	0.81	0.708	0.768	0.614
24	305997	306066	70	5	4.00750672953902	Fat	CG	16063	-	LOC121817884	liprin-alpha-1-like	0	0	1	0	0.692	0.722	0.791	0.706
2	250106958	250107012	55	4	-3.89630369312749	Fat	CG	13585	+	LOC121818849	28S ribosomal RNA	0	0	0	1	0.883	0.813	0.866	0.854
14	50249861	50249912	52	5	-3.48983439663884	Fat	CG	-2040	-	LOC101122718	uncharacterized LOC101122718, transcript variant X7	0	0	0	1	0.911	0.934	0.96	0.951
1	3048380	3048486	107	5	3.21414678940255	Fat	CG	7319	+	PER2	period circadian regulator 2	0	0	1	0	0.505	0.305	0.591	0.613
3	208286875	208286927	53	5	2.91213983923798	Fat	CG	-53453	-	LOC114114063	antigen WC1.1	0	0	1	0	0.389	0.206	0.444	0.737
6	111732862	111732915	54	4	-2.71555015066058	Fat	CG	-5680	+	LOC114115478	U6 spliceosomal RNA	0	1	0	0	0.827	0.728	0.836	0.583
11	924553	924610	58	5	-2.51316580272346	Fat	CG	305656	-	TRNAS-GGA_161	tRNA-Ser	0	0	0	1	0.733	0.595	0.697	0.719
7	84953011	84953134	124	4	-2.40262367774227	Fat	CG	1609	+	LOC101102549	ergosterol biosynthetic protein 28 homolog, transcript variant X2	0	1	1	0	0.819	0.791	0.845	0.736
24	441045	441173	129	7	2.04388856033072	Fat	CG	12471	-	LOC114110667	liprin-alpha-1-like	0	0	1	0	0.797	0.754	0.781	0.804
4	121518506	121518562	57	6	-1.46174400581718	Fat	CG	-4661	-	LOC114112554	uncharacterized LOC114112554	0	0	0	1	0.729	0.689	0.738	0.652
7	23458347	23458398	52	4	1.1180824357064	Fat	CG	-3452	-	LOC101114501	NA	0	0	0	1	0.694	0.758	0.713	0.686
17	71094404	71094460	57	4	-1.06130164913003	Fat	CG	2674	+	LOC114108841	immunoglobulin lambda variable 2-14, transcript variant X2	0	0	1	0	0.659	0.227	0.417	0.795
23	36006534	36006651	118	4	-0.864544553166686	Fat	CG	5886	+	TYMS	thymidylate synthetase, transcript variant X1	0	1	1	0	0.557	0.623	0.61	0.364
24	38951230	38951363	134	5	0.849780942442302	Fat	CG	-1956	+	LOC101107408	speedy protein E4-like	0	0	0	1	0.764	0.793	0.794	0.678
1	112886118	112887029	912	15	-25.5652024672675	Int	CG	0	-	TRNAL-CAG_5	tRNA-Leu	1	1	0	0	0.133	0.258	0.347	0.508
16	31783099	31783205	107	8	23.3586281646397	Int	CG	45235	+	ANXA2R	annexin A2 receptor	0	0	0	1	0.164	0.201	0.424	0.333
15	80325946	80329808	3863	7	-21.6285536794194	Int	CG	14209	-	LOC101105440	olfactory receptor 5B3-like	0	1	1	0	0.704	0.765	0.715	0.713
2	250099623	250099717	95	10	20.3557938027695	Int	CG	6250	+	LOC121818849	28S ribosomal RNA	0	0	0	1	0.627	0.524	0.569	0.617
16	31790384	31790436	53	9	18.0021381373577	Int	CG	52520	+	ANXA2R	annexin A2 receptor	0	0	0	1	0.253	0.207	0.21	0.385
10	86329209	86329292	84	6	17.1785785293192	Int	CG	-794	-	RASA3	RAS p21 protein activator 3, transcript variant X4	1	0	1	0	0.273	0.125	0.522	0.478
X	154461	154550	90	9	-15.3829173490934	Int	CG	142795	-	SHROOM2	shroom family member 2, transcript variant X4	0	0	0	1	0.615	0.669	0.605	0.596
16	31727079	31727262	184	5	15.1151077301486	Int	CG	-10604	+	ANXA2R	annexin A2 receptor	0	0	0	1	0.485	0.314	0.67	0.438
12	45664252	45664369	118	5	12.6468557995801	Int	CG	-10318	-	CAMTA1	calmodulin binding transcription activator 1, transcript variant X6	0	0	0	1	0.574	0.344	0.665	0.828
12	87907	87961	55	7	11.5698507836239	Int	CG	3090	-	LOC121820742	uncharacterized LOC121820742	0	0	0	1	0.877	0.855	0.832	0.864
1	112885986	112886049	64	5	-11.5266579114815	Int	CG	-700	-	TRNAG-GCC_6	tRNA-Gly	1	0	0	0	0.373	0.338	0.407	0.494
9	94478631	94478697	67	5	-11.4369728888129	Int	CG	43967	+	COL14A1	collagen type XIV alpha 1 chain, transcript variant X2	0	0	1	0	0.131	0.522	0.358	0.453
19	14727743	14727793	51	5	11.1481554992695	Int	CG	3860	+	SS18L2	SS18 like 2	0	1	0	0	0.664	0.581	0.508	0.578
13	16522137	16522271	135	4	11.1138761139985	Int	CG	19932	-	TRNAE-UUC_78	tRNA-Glu	0	0	1	0	0.692	0.143	0.552	0.616
6	45683823	45683876	54	4	-10.9113742221162	Int	CG	-60037	+	LOC114115501	U6 spliceosomal RNA	0	0	0	1	0.547	0.438	0.648	0.321
16	31731294	31731346	53	5	10.2669567257901	Int	CG	-6520	+	ANXA2R	annexin A2 receptor	0	0	0	1	0.252	0.153	0.222	0.448
8	74191565	74191615	51	4	10.1806224148481	Int	CG	8085	+	LOC114116085	UL16-binding protein 1-like, transcript variant X1	0	0	1	0	0.55	0.574	0.511	0.843
19	14369331	14369393	63	4	9.95820012030704	Int	CG	-2311	-	ULK4	unc-51 like kinase 4, transcript variant X2	0	0	0	1	0.505	0.225	0.442	0.798
18	22747687	22747807	121	4	9.67916876516323	Int	CG	0	-	LOC121817085	uncharacterized LOC121817085	1	1	1	0	0.702	0.592	0.685	0.699
2	225924211	225924385	175	4	-9.46716541323823	Int	CG	72783	+	LOC101116638	60S ribosomal protein L21-like	0	0	0	1	0.529	0.428	0.619	0.446
19	31505	31559	55	4	-9.02886441946688	Int	CG	174504	-	LOC105603319	uncharacterized LOC105603319	0	0	0	1	0.762	0.786	0.778	0.761
14	50379448	50379506	59	4	-8.93555415245393	Int	CG	4219	-	LOC101103174	translation initiation factor IF-2-like, transcript variant X4	0	1	0	0	0.575	0.862	0.742	0.26
15	23080296	23080372	77	4	8.91179828657122	Int	CG	-44175	-	LOC114118247	uncharacterized LOC114118247, transcript variant X2	0	0	0	1	0.358	0.261	0.359	0.611
5	60811310	60811456	147	4	-8.77289221335557	Int	CG	59975	+	G3BP1	G3BP stress granule assembly factor 1, transcript variant X1	0	0	1	0	0.799	0.434	0.718	0.676
15	77855087	77856561	1475	4	-7.76948227120771	Int	CG	18296	-	LOC101117875	fatty acid desaturase 2-like protein FADS2B	0	1	1	0	0.72	0.735	0.714	0.728
14	63438963	63439063	101	5	7.43675172966438	Int	CG	4238	-	LOC114108740	putative killer cell immunoglobulin-like receptor like protein KIR3DP1, transcript variant X2	0	1	1	0	0.607	0.56	0.546	0.516
14	7427157	7429746	2590	4	-6.23994737042389	Int	CG	-8554	+	GAN	gigaxonin, transcript variant X1	0	0	0	1	0.798	0.796	0.808	0.794
11	50031219	50031384	166	5	5.95659507064064	Int	CG	7501	+	LOC121820642	uncharacterized LOC121820642	0	1	1	0	0.61	0.592	0.753	0.649
8	74458577	74458691	115	4	-4.97766110704316	Int	CG	33516	-	LOC114116078	UL16-binding protein 2-like	0	0	0	1	0.502	0.409	0.77	0.774
16	31787826	31787932	107	5	4.20284655808108	Int	CG	49962	+	ANXA2R	annexin A2 receptor	0	0	0	1	0.61	0.552	0.6	0.635
9	90170402	90171917	1516	5	-3.77779831523445	Int	CG	15357	+	CA1	carbonic anhydrase I	0	0	1	0	0.621	0.706	0.678	0.623
1	120946293	120946367	75	5	-3.59476053176443	Int	CG	-14421	-	LOC121816055	uncharacterized LOC121816055	0	0	0	1	0.647	0.444	0.212	0.417
2	249987650	249987747	98	5	-3.48277808567397	Int	CG	-2492	-	LOC114112247	ubiquitin carboxyl-terminal hydrolase 17-like protein 6	0	0	0	1	0.84	0.837	0.833	0.774
1	112876593	112876646	54	9	-3.45498850416892	Int	CG	152	-	TRNAG-GCC_5	tRNA-Gly	1	0	0	0	0.149	0.273	0.238	0.279
2	249907223	249907543	321	4	3.38152289632774	Int	CG	19768	-	LOC121818805	uncharacterized LOC121818805	0	0	0	1	0.471	0.52	0.423	0.634
5	86685790	86687062	1273	4	-3.33274707542074	Int	CG	-181262	+	TRNAW-CCA_86	tRNA-Trp	0	0	0	1	0.776	0.784	0.759	0.648
1	112867238	112867295	58	4	-2.76621794518937	Int	CG	1010	-	TRNAG-GCC_4	tRNA-Gly	0	0	0	1	0.821	0.67	0.789	0.534
2	250153162	250153236	75	4	-2.75795740771417	Int	CG	-21294	-	LOC114112700	translation initiation factor IF-2-like	0	0	0	1	0.693	0.719	0.704	0.721
18	58058339	58058484	146	4	-2.58331185997829	Int	CG	10123	-	SYNE3	spectrin repeat containing nuclear envelope family member 3, transcript variant X3	0	0	1	0	0.81	0.708	0.768	0.614
23	86257	86341	85	4	-2.54871192378858	Int	CG	-114112	+	LOC121817709	uncharacterized LOC121817709	0	0	0	1	0.754	0.814	0.698	0.754
14	1000804	1000876	73	4	-2.47151579055342	Int	CG	12441	+	MTSS2	MTSS I-BAR domain containing 2, transcript variant X6	0	0	1	0	0.603	0.515	0.755	0.655
8	74466008	74468244	2237	6	2.35413794784349	Int	CG	23963	-	LOC114116078	UL16-binding protein 2-like	0	0	0	1	0.835	0.822	0.821	0.808
6	71285074	71286268	1195	4	1.8094855802464	Int	CG	-27684	-	LOC114115485	U6 spliceosomal RNA	0	0	1	0	0.791	0.776	0.804	0.775
7	22878104	22878162	59	5	1.70248631357561	Int	CG	-16494	-	LOC114115784	NA	0	0	0	1	0.738	0.692	0.712	0.688
14	12896342	12897210	869	5	-1.4055244258269	Int	CG	20637	-	CA5A	carbonic anhydrase 5A, transcript variant X2	0	0	1	0	0.834	0.854	0.789	0.755
12	5709887	5710043	157	4	-0.844832746652627	Int	CG	9611	-	LOC114117340	complement factor H-like	0	0	1	0	0.867	0.832	0.849	0.892
23	35909	35962	54	9	-11.1618225653123	NutChal	CHH	-164491	+	LOC121817709	uncharacterized LOC121817709	0	0	0	1	0.195	0.155	0.125	0.197
2	250145061	250145120	60	5	1.99654082086186	NutChal	CHH	-13193	-	LOC114112700	translation initiation factor IF-2-like	0	0	0	1	0.054	0.088	0.063	0.054
