# Supplementary material for: Intergenerational impact of dietary protein restriction in dairy ewes on epigenetic marks in the perirenal fat of their suckling lambs
Source: Sci Rep. 2023 Mar 16;13:4351. doi: 10.1038/s41598-023-31546-3 (PMC10020577; doi:10.1038/s41598-023-31546-3)
Supplement: Supplementary file 1 — Supplementary Information. [file 41598_2023_31546_MOESM1_ESM.zip › Supplementary_Table4.xlsx]

## Sheet: Supplementary_Table4
Supplementary Table 4: Mean methylation level within the identified differentially methylated regions for all the terms used in the partial least squares discriminant analysis.
Sample	groups	NC_056054.1.99610391.99610502	NC_056073.1.27415803.27416001	NC_056066.1.69845719.69845858	NC_056054.1.260768732.260768795	NC_056079.1.38797406.38797580	NC_056069.1.31807558.31807655	NC_056061.1.74556951.74557290	NC_056056.1.214471315.214471434	NC_056054.1.120986211.120987063	NC_056077.1.122341.122602	NC_056069.1.31831089.31831159	NC_056067.1.62240913.62240981	NC_056080.1.116129023.116129100	NC_056057.1.77483407.77483534	NC_056080.1.59769477.59769590	NC_056056.1.175875115.175875251	NC_056054.1.97953957.97954008	NC_056065.1.79322329.79322404	NC_056067.1.59615265.59620992	NC_056054.1.120963799.120963849	NC_056075.1.10172919.10174097	NC_056057.1.103992610.103992662	NC_056054.1.112885986.112886049	NC_056061.1.74191565.74191615	NC_056072.1.76661.76732	NC_056079.1.6985834.6986932	NC_056060.1.84981432.84981948	NC_056059.1.118245788.118245914	NC_056054.1.222016554.222016628	NC_056077.1.261241.261475	NC_056077.1.198695.198757	NC_056055.1.250164900.250164966	NC_056077.1.20559619.20559761	NC_056054.1.120985694.120985753	NC_056055.1.163034411.163038159	NC_056064.1.882645.882701	NC_056077.1.328489.328570	NC_056080.1.7442098.7442189	NC_056077.1.305324.306040	NC_056066.1.67855946.67857531	NC_056077.1.212044.212113	NC_056060.1.22878104.22878163	NC_056054.1.120958079.120958147	NC_056061.1.74458577.74458691	NC_056056.1.207710867.207711361	NC_056066.1.63716174.63716233	NC_056067.1.62234383.62234458	NC_056065.1.5613955.5614196
Male 1	C_H	0.237619047619048	0.488888888888889	0.929285714285714	0.66	0.82	0.373333333333333	0.792222222222222	0.348571428571429	0.83	0.709649122807018	0.279444444444444	0.863333333333333	0.76	0.70125	0.41	0.871666666666667	0.64375	0.844	0.825585106382979	0.842	0.728227848101266	0.7225	0.736	0.892	0.588666666666667	0.726825396825397	0.7275	0.91	0.234	0.589375	0.50375	0	0.874	0.826	0.750285714285714	0.764545454545455	0.637692307692308	0.864545454545455	0.747301587301587	0.805272727272727	0.828333333333333	0.738333333333333	0.8575	0.763333333333333	0.75875	0.7425	0.756666666666667	0.796666666666667
Male 2	C_H	0.174761904761905	0.735	0	0	0.395	0.258333333333333	0.643333333333333	0.82	1	0.749615384615385	0	0.31	0.045	0.045	0.304	0	0.543333333333333	0.9775	0.827543859649123	0.812	0.771304347826087	0	0.0757142857142857	0.77	0.66	0.74	0.955	0	0	0.69	0	0.662857142857143	0.8	0.765	0.703333333333333	0.778571428571429	0.435	0.8	0.488	0.8	0.66	0.705	0.895	0.64	0.83	0.725	0.53	0.54
Male 8	C_H	0.152	0.552307692307692	0.733333333333333	0.705555555555556	0.2975	0.453333333333333	0.606666666666667	0	0.92	0.685945945945946	0.91	0.4	0.12	0.603636363636364	0.165	0.82	0.5725	0	0.812586206896552	0.814	0.839375	0.91	0	0.54	0.525555555555556	0.814166666666667	0.932	0	0.02	0.732727272727273	0.49	0.67	0.81	0.94	0.522222222222222	0.853333333333333	0.96	0.785	0.614285714285714	0.779285714285714	0.58	0.74	0.85	0	0.758333333333333	0	0.483333333333333	0.63
Male 9	C_H	0.215	0.38	0	0.768181818181818	0	0.3825	0.7875	0	0.745555555555556	0.690588235294118	0	0.584444444444444	0	0.735	0.24	0.718571428571429	0.5825	0.6825	0.785116279069767	0.866	0.702222222222222	0.86	0.68	0	0.59625	0.65625	1	0.955	0.0466666666666667	0.486666666666667	0.07	0.624285714285714	0.59	0.91	0.681538461538462	0.755	0	0.78875	0.790263157894737	0.826666666666667	0.26	0.79	0.885	0.606666666666667	0.883333333333333	0.963333333333333	0.682857142857143	0.76
Male 27	C_L	0.238571428571429	0	0.928	0	0.03	0.925	0.767407407407407	0.82	0.651176470588235	0.660882352941176	0.89	0.67	0.035	0.602727272727273	0.274	0.842857142857143	0.426666666666667	0.92	0.865125	0.756	0.801612903225806	0.884	0.4275	0.771666666666667	0.76	0.802173913043478	0.912222222222222	0.938	0.025	0.6425	0.762	0.638	0.535	0.8775	0.622	0.743333333333333	0.758571428571429	0.751666666666667	0.762727272727273	0.849047619047619	0.69	0.752	0.78	0.817142857142857	0.78	0.843636363636364	0.33	0.782307692307692
Male 29	C_L	0.3115	0.865	0.715454545454545	0.483333333333333	0.52	1	0.824	0.516666666666667	0.722857142857143	0.696296296296296	0	0.465	0.12	0.3575	0.094	0.84	0.493333333333333	0.794	0.84475	0	0.836333333333333	0	0.45	0.8625	0.67	0.794705882352941	0.885	0	0.02	0.625454545454545	0.544	0.634	0	0	0.69	0.753333333333333	0.707142857142857	0.955	0.764375	0.846	0.71	0.563333333333333	0.8	0.818571428571429	0.64	0.76	0.607142857142857	0.771666666666667
Male 30	C_L	0.264545454545455	0.55	0	0.53	0.0575	0.368181818181818	0.75	0.7825	0.736	0.694827586206897	0.296666666666667	0.61	0.05	0.46	0.316666666666667	0	0.405	0.878333333333333	0.797272727272727	0.84	0.813103448275862	0	0.18	0.66	0.407142857142857	0.834285714285714	0.85	0.85	0.025	0.606666666666667	0	0.657142857142857	0.64	0.852	0.98	0.73	0.8975	0.838333333333333	0.753333333333333	0.744838709677419	0.505	0.663333333333333	0.745	0	0.76	0.722	0.65	0.59
Male 32	C_L	0.32	0.538333333333333	0	0.425454545454545	0.208333333333333	0	0.766	0	0.73	0.674074074074074	0	0.73	0.0625	0.53125	0.545454545454545	0.5825	0.422	1	0.784	0	0.788620689655172	0	0.295625	0	0.641666666666667	0.743793103448276	0.855714285714286	0	0.04	0.6475	0.734	0.4575	0.9	0	0.833076923076923	0.786	0.6175	0.75	0.585555555555556	0.847777777777778	0.676666666666667	0.788571428571429	0.79	0	0.795714285714286	0.716	0	0.815714285714286
Male 3	NC_H	0.5444	0.747931034482759	0.72	0.498888888888889	0.817692307692308	0.448125	0.8053125	0.80625	0.702692307692308	0.639305555555556	0.24875	0.62	0.7775	0.782	0.750909090909091	0.625	0.464285714285714	0.831428571428571	0.809223529411765	0.636	0.832264150943396	0.856666666666667	0.232777777777778	0.75	0.713333333333333	0.800486111111111	0.832592592592593	0.82	0.01	0.531304347826087	0.666666666666667	0.476666666666667	0.752307692307692	0.826	0.799777777777778	0.711	0.775833333333333	0.695714285714286	0.741666666666667	0.823428571428571	0.702272727272727	0.755	0.858333333333333	0.792307692307692	0.703636363636364	0.783333333333333	0.4375	0.838723404255319
Male 4	NC_H	0.264117647058824	0.661538461538462	0	0.451818181818182	0.915	0.92	0.6325	0.592	0.556666666666667	0.72375	0.4	0	0.29	0.76	0.3375	0.46	0.372	0.96	0.802608695652174	0.6325	0.769310344827586	0	0.483333333333333	0.6525	0.63	0.742857142857143	0.771666666666667	0	0.02	0.681666666666667	0.635	0.45625	0.583333333333333	0.82	0.65	0.817142857142857	0.915	0.89	0.635909090909091	0.802083333333333	0.195	0.562	0.7125	0.85	0	0.702	0	0.91
Male 5	NC_H	0.292380952380952	0.512	0.955	0.572727272727273	0.586666666666667	0.91	0.85	0.735	0.743684210526316	0.647058823529412	0.43	0.558181818181818	0.6175	0.467142857142857	0.30125	0.7275	0.382	0.55	0.846071428571429	0.691666666666667	0.755555555555556	0.843333333333333	0.144	0	0.592727272727273	0.812857142857143	0.74125	0.91	0.03	0.606666666666667	0.7525	0.607142857142857	0.786666666666667	0.756	0.657391304347826	0.872	0.758571428571429	0.575	0.759473684210526	0.7314	0.611428571428571	0.73625	0.79	0.5	0.624	0.860769230769231	0.665	0.759333333333333
Male 6	NC_H	0.318095238095238	0.748421052631579	0	0.566666666666667	0.79	0.73	0.723157894736842	0.775	0.64	0.683548387096774	0	0.562857142857143	0.36	0	0.791666666666667	0	0.408333333333333	1	0.822784810126582	0.736	0.738421052631579	0	0.76875	0.6425	0.6525	0.769642857142857	0.856666666666667	0	0.0266666666666667	0.539375	0.456666666666667	0.57	0	0.77	0.842	0.88	0.682857142857143	0.766666666666667	0.6928	0.817777777777778	0.761666666666667	0.687142857142857	0.766666666666667	0.936666666666667	0.686	0.636	0.58	0.8575
Male 23	NC_L	0.341818181818182	0.486842105263158	0.641538461538462	0.545454545454545	0	0.317142857142857	0.863333333333333	0.564	0.554666666666667	0.65027027027027	0.408571428571429	0.685	0.36	0.83	0.185	0	0.56	0.975714285714286	0.841791044776119	0.58	0.751296296296296	0.8275	0.36	0.914	0.59	0.805714285714286	0.804285714285714	0.91	0.084	0.451764705882353	0.618888888888889	0.531666666666667	0.7575	0.875	0.763157894736842	0.82	0.819166666666667	0.705714285714286	0.823529411764706	0.755142857142857	0.801	0.688333333333333	0.8275	0.826666666666667	0.878	0.82625	0.538571428571429	0.795454545454545
Male 28	NC_L	0.276190476190476	0.608181818181818	0.844	0.42	0.856	0.4305	0.705	0.64	0.592916666666667	0.704102564102564	0.474375	0.543333333333333	0	0.51	0.506	0.64	0.441666666666667	0.82	0.882253521126761	0.848	0.843488372093023	0.75	0.189375	0.774	0.77	0.741363636363636	0.763333333333333	0.892	0.03	0.666875	0.496666666666667	0.39	0.3375	0.8575	0.756666666666667	0.824285714285714	0.551111111111111	0.913333333333333	0.839285714285714	0.75	0.693333333333333	0.69	0.7575	0.705	0.835	0.762	0.481428571428571	0.845555555555556
Male 31	NC_L	0.284	0.602857142857143	0.295833333333333	0.633636363636364	0.668	0	0.64	0.82	0.662777777777778	0.629354838709677	0	0.92	0	0.81	0.669	0.883333333333333	0.361666666666667	0	0.84015625	0.792	0.880869565217391	0.955	0.82	0.8225	0.71375	0.769166666666667	0.875	0	0.01	0.652857142857143	0.584	0.648571428571429	0	0.78	0.820909090909091	0.8825	0.666666666666667	0.6925	0.722	0.720689655172414	0.638333333333333	0.716666666666667	0.7025	0.7975	0.871666666666667	0.764	0.688333333333333	0.863076923076923
Male 33	NC_L	0.178421052631579	0.716	0.61625	0.58	0.371428571428571	0.2475	0.870714285714286	0.785	0.738181818181818	0.660243902439024	0.158	0.646666666666667	0.306	0.2625	0.41	0.676666666666667	0.345	0.64	0.780238095238095	0.838	0.784807692307692	0.9775	0.606363636363636	0.86	0.527142857142857	0.775428571428571	0.736666666666667	0.97	0.026	0.66	0.588333333333333	0.56375	0.6	0.7125	0.636842105263158	0.81875	0.562	0.48	0.7335	0.77962962962963	0.783333333333333	0.64	0.745	0.765	0.661428571428571	0.812	0.631428571428571	0.76
[truncated: 130 more columns]
