# Supplementary material for: Intergenerational impact of dietary protein restriction in dairy ewes on epigenetic marks in the perirenal fat of their suckling lambs
Source: Sci Rep. 2023 Mar 16;13:4351. doi: 10.1038/s41598-023-31546-3 (PMC10020577; doi:10.1038/s41598-023-31546-3)
Supplement: Supplementary file 1 — Supplementary Information. [file 41598_2023_31546_MOESM1_ESM.zip › Supplementary_Table5.xlsx]

## Sheet: AllTerms
DMR	Loading
NC_056054.1.120986211.120987063	-0.205523275799259
NC_056054.1.120958079.120958147	-0.193951446400315
NC_056054.1.97953957.97954008	-0.189305460792437
NC_056077.1.162294.163087	-0.169441981710683
NC_056077.1.363472.363564	0.160057098853299
NC_056077.1.122341.122602	-0.14945878826974
NC_056065.1.5613955.5614196	0.147438761120483
NC_056054.1.112886118.112887029	0.145783737271001
NC_056059.1.5814579.5814800	0.145760926447333
NC_056059.1.5780602.5780951	0.143061095981497
NC_056056.1.214471315.214471434	0.142782543107605
NC_056060.1.84981432.84981948	-0.140058237632583
NC_056077.1.198695.198757	0.134468033802667
NC_056054.1.120980087.120980955	0.132653412010451
NC_056077.1.305324.306040	0.121604430485406
NC_056067.1.12896342.12897210	-0.116881836517854
NC_056055.1.250153162.250153236	0.114545188910978
NC_056059.1.5808458.5808594	0.113614196670494
NC_056063.1.45197069.45197159	0.111808968144269
NC_056067.1.50249861.50249912	0.11038693054277
NC_056059.1.5800076.5800357	0.110384434987645
NC_056054.1.99610391.99610502	0.110219150760526
NC_056070.1.40946539.40946649	0.110063308933488
NC_056077.1.20559619.20559761	-0.109594954916412
NC_056066.1.67855946.67857531	-0.107797805248197
NC_056068.1.77855050.77855134	0.107445968573949
NC_056055.1.249987650.249987747	-0.105580979539602
NC_056059.1.5806151.5806431	0.10412610509894
NC_056077.1.94134.94313	-0.10319322495899
NC_056058.1.86685790.86687062	-0.102370410728425
NC_056057.1.17197.17266	-0.102242254055592
NC_056057.1.114578039.114578819	0.101514031342065
NC_056075.1.10172919.10174097	0.0994473466102647
NC_056077.1.38951230.38951363	-0.0993187158921131
NC_056059.1.5793602.5793712	0.097658145349864
NC_056059.1.111732862.111732915	-0.0974656386310563
NC_056055.1.250120916.250120980	-0.0972664794158198
NC_056054.1.120962054.120962116	-0.0960692411808983
NC_056080.1.59769477.59769590	0.0960275515293752
NC_056079.1.6985834.6986932	0.0955813325609232
NC_056074.1.34143518.34144028	0.0947636113687788
NC_056080.1.7442098.7442189	-0.0920397904687115
NC_056060.1.22878104.22878163	-0.0911775849372561
NC_056069.1.31731294.31731346	0.0909346886316807
NC_056061.1.74458577.74458691	0.090467185167564
NC_056063.1.86329209.86329336	0.0897601008892517
NC_056062.1.94478631.94478697	0.0893363202155547
NC_056066.1.63716174.63716233	0.0889514285118506
NC_056064.1.882645.882701	0.0884552790152662
NC_056055.1.250083546.250083709	-0.0877851172680023
NC_056069.1.31783099.31783205	0.0871437138155847
NC_056068.1.49680810.49680870	0.08657755383145
NC_056069.1.31757401.31757485	0.0838865431700965
NC_056063.1.86329209.86329292	0.0836920393326878
NC_056055.1.250017295.250017353	-0.0831993629901474
NC_056065.1.87907.87961	-0.0818400211397248
NC_056054.1.222016554.222016628	-0.0788069035066408
NC_056077.1.328489.328570	0.0783031536012736
NC_056068.1.23080296.23080372	0.0780704619906873
NC_056067.1.50379448.50379588	-0.0773840505251616
NC_056054.1.112867238.112867295	-0.0773436657672349
NC_056059.1.45683823.45683876	-0.0770190028413024
NC_056067.1.50379448.50379506	-0.0761862955650021
NC_056065.1.45664252.45664369	0.0759369129917252
NC_056059.1.5803964.5804039	0.075852198431118
NC_056055.1.163034411.163038159	0.0758254981758544
NC_056060.1.84953011.84953134	-0.0757915980294308
NC_056056.1.208286875.208286927	0.0749156801103544
NC_056077.1.52133.52288	-0.0733162515799278
NC_056061.1.74556951.74557290	0.0730217980383918
NC_056061.1.74191565.74191615	0.0725234189232337
NC_056067.1.59615265.59620992	0.0724509543164967
NC_056071.1.58058339.58058484	-0.0718910674262689
NC_056065.1.50438547.50438610	0.0718536716251744
NC_056072.1.14369331.14369393	0.0707962867180074
NC_056067.1.50346419.50346501	0.0706030677736388
NC_056061.1.74466008.74468244	-0.0681056559596971
NC_056054.1.112876593.112876646	0.0680074026422832
NC_056060.1.22878104.22878162	-0.06792075861897
NC_056077.1.212044.212113	0.0670134586849765
NC_056059.1.5841198.5841291	0.0663508893332963
NC_056072.1.76661.76732	0.0655714696780775
NC_056054.1.120946293.120946367	-0.0645607350546645
NC_056069.1.31790384.31790436	0.0637595326713406
NC_056064.1.8866095.8866390	-0.0611632446431568
NC_056054.1.272512505.272512642	-0.0603583059835555
NC_056055.1.250106958.250107012	-0.0596076983398624
NC_056055.1.249907223.249907543	0.0586927330760312
NC_056060.1.19491888.19495541	-0.0580004522860797
NC_056070.1.18273022.18273112	0.0537759147357287
NC_056079.1.38797406.38797580	0.0525003016414407
NC_056067.1.62240913.62240981	0.0513919579038089
NC_056057.1.121518506.121518562	-0.0501787640741203
NC_056072.1.14727743.14727793	-0.0501107973958111
NC_056055.1.250089589.250089663	0.0499652792021817
NC_056057.1.121488001.121488053	-0.0454191817165749
NC_056066.1.69845751.69845858	0.0446844149247186
NC_056055.1.250147524.250147587	-0.0442749179172104
NC_056054.1.3048380.3048486	0.0433771768886155
NC_056054.1.112885986.112886049	0.0423637643727007
NC_056073.1.27415803.27416001	0.041654955581524
NC_056057.1.103992610.103992662	0.0411653559108206
NC_056056.1.204831678.204832267	-0.0409485889499343
NC_056059.1.118245788.118245914	0.0408713636550201
NC_056058.1.60811310.60811456	-0.0400208635985716
NC_056066.1.69845719.69845858	0.0396903301420314
NC_056076.1.36006534.36006651	-0.0396280248991682
NC_056065.1.5709887.5710043	0.0383554742471388
NC_056063.1.15845816.15845963	0.0363491538169389
NC_056077.1.113831.114103	-0.035980974771128
NC_056067.1.48687024.48687427	0.0356192503011623
NC_056067.1.50242533.50242611	0.0338708115263359
NC_056077.1.35937213.35937328	0.0338048875687921
NC_056080.1.154461.154550	-0.032993990063579
NC_056056.1.219489343.219492799	0.0320642583695349
NC_056054.1.120963799.120963849	-0.0318169476682326
NC_056056.1.2563702.2563792	0.031428970459191
NC_056056.1.207710867.207711361	-0.0308378329209415
NC_056077.1.261241.261475	-0.0302732849495528
NC_056077.1.305997.306066	0.0295763288579611
NC_056067.1.1000804.1000876	0.0293620513178967
NC_056066.1.16522137.16522271	-0.0288934523843417
NC_056067.1.62234383.62234458	-0.0286562644861484
NC_056077.1.88205.88258	0.026449321965411
NC_056055.1.250099623.250099717	-0.0264050405564888
NC_056055.1.250164900.250164966	0.0262790968676056
NC_056057.1.77483407.77483534	0.0261372364793607
NC_056055.1.250083297.250083459	0.0254789684679497
NC_056059.1.71285074.71286268	-0.0252126093694423
NC_056064.1.50031219.50031384	0.0239161016429514
NC_056067.1.63438963.63439063	-0.0239007492616007
NC_056065.1.75809979.75810031	-0.0228176056114556
NC_056056.1.175875115.175875251	-0.0222544615078958
NC_056076.1.35909.35962	-0.0217466497396464
NC_056059.1.5800960.5801775	-0.0202686642759884
NC_056069.1.6112576.6112935	-0.0196882000144875
NC_056055.1.249927235.249927294	0.0196489125109268
NC_056072.1.31505.31559	0.0194789836025535
NC_056064.1.924553.924610	-0.019065318988738
NC_056080.1.103367.103465	0.0186066731385976
NC_056054.1.120985694.120985753	-0.0183463030936474
NC_056059.1.5806783.5806833	0.0180698443326912
NC_056076.1.86257.86341	-0.0178309493903302
NC_056055.1.250017497.250017584	-0.0163014560269146
NC_056062.1.90170402.90171917	0.0160556165372921
NC_056070.1.71094404.71094460	0.0148828379435866
NC_056070.1.192126.192229	0.0142177776840785
NC_056061.1.83935205.83940201	0.0141970084157789
NC_056068.1.80325946.80329808	0.0132345912785311
NC_056055.1.225924211.225924385	-0.0126044785307633
NC_056059.1.5853705.5854225	-0.0120100779437963
NC_056069.1.31831089.31831159	-0.0119094408696487
NC_056057.1.114849733.114850901	-0.0112905484291551
NC_056054.1.120953964.120954026	0.0103596363548841
NC_056055.1.250145061.250145120	0.00997781144036506
NC_056055.1.249949055.249949292	-0.00982840249473447
NC_056055.1.249916688.249916840	0.00966539303539562
NC_056065.1.5659844.5660547	0.00962316431379658
NC_056065.1.79322329.79322404	0.00952050427464224
NC_056067.1.7427157.7429746	-0.00786659544153647
NC_056069.1.31787826.31787932	0.00777550123184553
NC_056071.1.22747687.22747807	-0.00639020313343593
NC_056073.1.51451395.51451454	-0.00634268633926014
NC_056066.1.77709724.77714714	-0.00632733862811582
NC_056068.1.77855087.77856561	0.00603638308257496
NC_056054.1.260768732.260768795	0.00511569487596258
NC_056080.1.116129023.116129100	0.00502554706606671
NC_056077.1.441045.441173	0.00446690083810385
NC_056054.1.112887146.112887214	0.00441351453692834
NC_056059.1.5784962.5785803	0.00432519370767335
NC_056054.1.112885845.112885903	-0.00402670135277066
NC_056069.1.31807558.31807655	-0.00386788747162686
NC_056054.1.260768731.260768795	0.00365135290117551
NC_056060.1.23458347.23458398	-0.00325752471484138
NC_056077.1.425809.426336	0.0023289961607376
NC_056069.1.31727079.31727262	0.0021451816986339
NC_056060.1.43120897.43122726	0.00203366123354625
NC_056080.1.7490720.7490782	0.00195877099332052

## Sheet: NutChal_and_InteractionTerms
DMR	Loading
NC_056054.1.97953957.97954008	-0.265781187966924
NC_056054.1.120986211.120987063	-0.236813469874099
NC_056054.1.120958079.120958147	-0.230352358543708
NC_056054.1.99610391.99610502	0.200561499998286
NC_056072.1.31505.31559	0.185360079837066
NC_056065.1.87907.87961	-0.18454346310758
NC_056077.1.198695.198757	0.179869114285084
NC_056068.1.77855050.77855134	0.173066458156119
NC_056079.1.6985834.6986932	0.171114870423681
NC_056056.1.214471315.214471434	0.166047419346362
NC_056065.1.5613955.5614196	0.16595216137773
NC_056077.1.328489.328570	0.160994297949312
NC_056077.1.122341.122602	-0.149145169927543
NC_056055.1.250099623.250099717	-0.149142206634187
NC_056066.1.16522137.16522271	-0.146398333827233
NC_056054.1.120963799.120963849	-0.144752339761514
NC_056054.1.222016554.222016628	-0.133747871766404
NC_056060.1.84981432.84981948	-0.127968486490483
NC_056056.1.207710867.207711361	-0.127369560841208
NC_056069.1.31807558.31807655	0.126150506466643
NC_056067.1.62234383.62234458	-0.125540985486465
NC_056062.1.94478631.94478697	0.124751695942277
NC_056055.1.163034411.163038159	0.123492545801764
NC_056060.1.22878104.22878163	-0.119946621987508
NC_056055.1.250153162.250153236	0.119355814623999
NC_056071.1.22747687.22747807	-0.118003822663104
NC_056077.1.20559619.20559761	-0.117923019040406
NC_056055.1.250145061.250145120	0.117344469584582
NC_056054.1.120985694.120985753	-0.112193677766516
NC_056080.1.59769477.59769590	0.111318827681834
NC_056062.1.90170402.90171917	0.111052177324742
NC_056076.1.35909.35962	-0.11035436308879
NC_056054.1.112886118.112887029	0.110081659667641
NC_056054.1.120946293.120946367	-0.106417919086835
NC_056066.1.63716174.63716233	0.10414241785646
NC_056058.1.60811310.60811456	-0.103083327939814
NC_056065.1.79322329.79322404	0.10192664478428
NC_056066.1.77709724.77714714	-0.100594633372504
NC_056069.1.31783099.31783205	0.0997238100841789
NC_056061.1.74556951.74557290	0.0973808562168243
NC_056075.1.10172919.10174097	0.0956609246389723
NC_056067.1.50379448.50379506	0.0897233953108531
NC_056077.1.305324.306040	0.0895020321574448
NC_056057.1.103992610.103992662	-0.086152620138043
NC_056054.1.112876593.112876646	0.0833804527137421
NC_056072.1.14727743.14727793	-0.0820740525757914
NC_056056.1.219489343.219492799	0.077586852269781
NC_056060.1.22878104.22878162	-0.0771134511770418
NC_056077.1.113831.114103	-0.0768593332266453
NC_056065.1.5709887.5710043	-0.0722442616266793
NC_056068.1.80325946.80329808	0.0683275097346205
NC_056072.1.76661.76732	0.0678807681600498
NC_056055.1.250164900.250164966	0.0598139893370064
NC_056079.1.38797406.38797580	0.0591990468874787
NC_056072.1.14369331.14369393	-0.0579771339336015
NC_056061.1.74466008.74468244	-0.0550006090274227
NC_056054.1.260768732.260768795	-0.0540417975849578
NC_056061.1.74458577.74458691	0.0520191133765625
NC_056080.1.7442098.7442189	-0.049386464290503
NC_056067.1.59615265.59620992	0.048082865933234
NC_056067.1.7427157.7429746	0.0478760100298044
NC_056071.1.58058339.58058484	-0.047218562270841
NC_056054.1.112867238.112867295	-0.0461492935121767
NC_056067.1.12896342.12897210	-0.0450851858476128
NC_056080.1.154461.154550	0.0420693246980502
NC_056056.1.175875115.175875251	-0.0405470334109576
NC_056055.1.249927235.249927294	-0.040352637497655
NC_056056.1.204831678.204832267	0.0399371632337502
NC_056063.1.86329209.86329292	0.0398429319544621
NC_056069.1.31731294.31731346	-0.0369658822590149
NC_056080.1.116129023.116129100	0.0366282377169242
NC_056057.1.114578039.114578819	0.0355359665056018
NC_056073.1.27415803.27416001	0.0354059790962177
NC_056064.1.50031219.50031384	0.0344463404865111
NC_056067.1.50346419.50346501	0.0325441992161955
NC_056077.1.261241.261475	-0.0312372687189024
NC_056073.1.51451395.51451454	-0.0301778865664906
NC_056069.1.31790384.31790436	-0.0297247085322283
NC_056055.1.249987650.249987747	-0.0262984852137945
NC_056077.1.212044.212113	0.0245356987428892
NC_056067.1.63438963.63439063	-0.0231071010978969
NC_056055.1.249949055.249949292	-0.022997132802427
NC_056067.1.1000804.1000876	0.0228649085027384
NC_056069.1.31787826.31787932	-0.0184159908567282
NC_056058.1.86685790.86687062	-0.0181796334425833
NC_056065.1.45664252.45664369	-0.0162552478205201
NC_056064.1.882645.882701	0.0128818277381812
NC_056068.1.23080296.23080372	-0.0121749871701658
NC_056063.1.15845816.15845963	-0.0115102880754064
NC_056069.1.31727079.31727262	0.0113562636864084
NC_056057.1.77483407.77483534	-0.0103912834878459
NC_056069.1.31831089.31831159	-0.0082590845845976
NC_056059.1.45683823.45683876	-0.00809101240074242
NC_056068.1.77855087.77856561	0.0065946973267867
NC_056054.1.112885986.112886049	0.00611601405732865
NC_056067.1.62240913.62240981	-0.00541358685372764
NC_056055.1.249907223.249907543	0.00537855979449199
NC_056061.1.74191565.74191615	0.00454729443538656
NC_056066.1.69845719.69845858	0.00445439966630755
NC_056076.1.86257.86341	-0.00433076119716519
NC_056059.1.118245788.118245914	-0.00307841231823228
NC_056059.1.71285074.71286268	-0.00291033215603476
NC_056060.1.19491888.19495541	-0.00166069774845567
NC_056055.1.225924211.225924385	-0.0015261095908612
NC_056066.1.67855946.67857531	1.67760954005834e-05

## Sheet: NutChalTerm
DMR	Loading
NC_056056.1.175875115.175875251	-0.270597308866076
NC_056067.1.62240913.62240981	-0.25179885574699
NC_056054.1.222016554.222016628	-0.246741932955487
NC_056076.1.35909.35962	0.245055369259569
NC_056077.1.113831.114103	-0.232224771713634
NC_056080.1.7442098.7442189	-0.226603547666799
NC_056055.1.250164900.250164966	0.219051594855441
NC_056063.1.15845816.15845963	0.207441516763429
NC_056066.1.69845719.69845858	-0.195356854371298
NC_056054.1.112885986.112886049	-0.194548906998686
NC_056067.1.59615265.59620992	-0.179475475811373
NC_056064.1.882645.882701	0.178662849850626
NC_056054.1.120985694.120985753	0.177494107889606
NC_056077.1.20559619.20559761	0.172253120499757
NC_056077.1.212044.212113	-0.170162374811625
NC_056066.1.67855946.67857531	-0.161204371855285
NC_056055.1.249927235.249927294	0.160694797294157
NC_056077.1.305324.306040	-0.159075266948242
NC_056061.1.74191565.74191615	-0.138019390918475
NC_056056.1.219489343.219492799	-0.133973248797625
NC_056073.1.27415803.27416001	0.131858306364939
NC_056068.1.77855050.77855134	-0.127346477677953
NC_056072.1.76661.76732	-0.120717366562421
NC_056054.1.120963799.120963849	0.120556303268263
NC_056075.1.10172919.10174097	-0.118189721179111
NC_056069.1.31807558.31807655	-0.114014277629818
NC_056060.1.19491888.19495541	-0.102340139397863
NC_056055.1.163034411.163038159	-0.0993338162905536
NC_056077.1.198695.198757	-0.0979567908710336
NC_056065.1.5613955.5614196	-0.0966514747243209
NC_056067.1.62234383.62234458	-0.0958666918156625
NC_056054.1.120958079.120958147	0.0871174328246054
NC_056079.1.38797406.38797580	-0.0784161864846099
NC_056056.1.207710867.207711361	-0.0686091101761795
NC_056061.1.74556951.74557290	-0.0658180227822441
NC_056066.1.63716174.63716233	-0.0640164674599467
NC_056057.1.114578039.114578819	-0.0623445373061048
NC_056077.1.261241.261475	-0.0614155124073647
NC_056055.1.249949055.249949292	-0.0582670246148892
NC_056073.1.51451395.51451454	-0.058249073241534
NC_056058.1.86685790.86687062	0.0532638742152011
NC_056060.1.84981432.84981948	0.0514895557971439
NC_056061.1.74458577.74458691	-0.0497067021566955
NC_056077.1.328489.328570	-0.0490044427417068
NC_056054.1.97953957.97954008	-0.0437548484408904
NC_056057.1.77483407.77483534	-0.0397561813141427
NC_056054.1.260768732.260768795	0.037351294042887
NC_056059.1.118245788.118245914	-0.0339512740706698
NC_056055.1.250145061.250145120	-0.033809437528394
NC_056057.1.103992610.103992662	0.031895649739423
NC_056066.1.77709724.77714714	0.0316849225038326
NC_056079.1.6985834.6986932	-0.0267538942256383
NC_056065.1.79322329.79322404	-0.0195973847867679
NC_056069.1.31831089.31831159	-0.0188298234808663
NC_056054.1.99610391.99610502	-0.0169033392860615
NC_056054.1.120986211.120987063	0.0162172650754306
NC_056067.1.50346419.50346501	-0.0138144322734138
NC_056080.1.59769477.59769590	-0.0132993625481083
NC_056080.1.116129023.116129100	-0.0118328560076402
NC_056060.1.22878104.22878163	0.0113642593532269
NC_056056.1.214471315.214471434	-0.00808384241333609
NC_056056.1.204831678.204832267	0.00401520005257755
NC_056077.1.122341.122602	-0.000858722366287926

## Sheet: FatGroupTerm
Supplementary Table 5: Loading vectors for the mean methylation level within the identified differentially methylated regions for all the terms used in the partial least squares discriminant analysis.
DMR	Loading
NC_056077.1.38951230.38951363	0.291963840759854
NC_056055.1.250147524.250147587	-0.269711811677745
NC_056061.1.83935205.83940201	0.246503080585396
NC_056060.1.84953011.84953134	0.216011223447656
NC_056054.1.120953964.120954026	0.20229442271137
NC_056055.1.250017497.250017584	-0.201095862844116
NC_056059.1.5808458.5808594	-0.196754894545444
NC_056057.1.17197.17266	0.196264703530781
NC_056060.1.43120897.43122726	0.185574313227172
NC_056056.1.208286875.208286927	-0.179123164689865
NC_056064.1.8866095.8866390	0.169160465752084
NC_056067.1.48687024.48687427	0.162780902812892
NC_056059.1.5800076.5800357	-0.154902756721274
NC_056056.1.2563702.2563792	0.14668118555783
NC_056068.1.49680810.49680870	0.136678142325759
NC_056077.1.94134.94313	0.133042998006626
NC_056057.1.121488001.121488053	0.130994403779638
NC_056077.1.52133.52288	-0.129407185859452
NC_056077.1.35937213.35937328	-0.128370170769191
NC_056059.1.5853705.5854225	0.127147962736861
NC_056070.1.71094404.71094460	-0.127048832154684
NC_056059.1.5814579.5814800	-0.120650033776858
NC_056065.1.5659844.5660547	-0.117270354974733
NC_056077.1.425809.426336	-0.116511521225866
NC_056054.1.3048380.3048486	-0.111255557172584
NC_056054.1.120962054.120962116	-0.110817731304299
NC_056059.1.5841198.5841291	0.105747427771477
NC_056059.1.111732862.111732915	0.104835206613378
NC_056055.1.250083297.250083459	-0.104655787562613
NC_056054.1.120980087.120980955	0.101859247037969
NC_056066.1.16522137.16522271	-0.100610278337768
NC_056067.1.50379448.50379588	0.10019483168154
NC_056063.1.45197069.45197159	-0.0981939850842108
NC_056064.1.924553.924610	-0.0970778354701258
NC_056059.1.5806151.5806431	-0.0921907427204626
NC_056077.1.363472.363564	-0.0913877735551461
NC_056071.1.58058339.58058484	-0.0907428100342114
NC_056055.1.225924211.225924385	-0.0901378925651532
NC_056077.1.88205.88258	-0.0895720416643565
NC_056055.1.250017295.250017353	-0.0880218249359322
NC_056054.1.260768731.260768795	-0.0870305429940893
NC_056077.1.441045.441173	-0.0783256252576192
NC_056054.1.112887146.112887214	0.0741484852720172
NC_056065.1.75809979.75810031	-0.0740793142611142
NC_056067.1.50242533.50242611	-0.0730750870315517
NC_056059.1.5784962.5785803	0.0696374109866373
NC_056055.1.250106958.250107012	-0.0685314978675702
NC_056070.1.40946539.40946649	-0.0684878089562452
NC_056059.1.5800960.5801775	-0.0662813361070963
NC_056066.1.69845751.69845858	-0.0647716711292898
NC_056070.1.18273022.18273112	-0.0642532256576112
NC_056076.1.36006534.36006651	0.063413155882442
NC_056080.1.103367.103465	-0.0613313519534929
NC_056077.1.162294.163087	0.058062583541579
NC_056055.1.249916688.249916840	0.0572147431400422
NC_056059.1.5793602.5793712	0.056758882063614
NC_056059.1.5803964.5804039	-0.0511299616531137
NC_056059.1.5806783.5806833	0.0476694599747091
NC_056055.1.250089589.250089663	-0.0460998898275624
NC_056055.1.250120916.250120980	-0.0438068195113013
NC_056054.1.272512505.272512642	0.0423141859065611
NC_056065.1.50438547.50438610	-0.0420484795942647
NC_056070.1.192126.192229	0.0348712302219525
NC_056063.1.86329209.86329336	-0.0345659168565533
NC_056077.1.305997.306066	-0.0306661327438807
NC_056057.1.121518506.121518562	0.0164470861413908
NC_056069.1.6112576.6112935	-0.014206724521778
NC_056069.1.31757401.31757485	0.0127573333925639
NC_056074.1.34143518.34144028	-0.011062373706333
NC_056060.1.23458347.23458398	0.00970124177631063
NC_056057.1.114849733.114850901	-0.0079860334478071
NC_056059.1.5780602.5780951	0.00678450938224595
NC_056067.1.50249861.50249912	0.00628092678032077
NC_056054.1.112885845.112885903	-0.00491845932622904
NC_056080.1.7490720.7490782	0.00338737761389984
NC_056055.1.250083546.250083709	-0.00256295043532763
