# Supplementary material for: Intergenerational impact of dietary protein restriction in dairy ewes on epigenetic marks in the perirenal fat of their suckling lambs
Source: Sci Rep. 2023 Mar 16;13:4351. doi: 10.1038/s41598-023-31546-3 (PMC10020577; doi:10.1038/s41598-023-31546-3)
Supplement: Supplementary file 1 — Supplementary Information. [file 41598_2023_31546_MOESM1_ESM.zip › Supplementary_Table6.xlsx]

## Sheet: Hoja2
Column1	Column2	Column3	Column4	Column5	Column6	Column7	Column8	Column9	Column10	Column11	Column12	Column13	Column14	Column15	Column16	Column17	Column18	Column19	Column20	Column21	Column22	Column23	Column24	Column25	Column26	Column27	Column28	Column29	Column30	Column31	Column32	Column33	Column34	Column35	Column36	Column37
chr	BP1	BP2	length	nCG	areaStat	CHR	Term	Context	dmr_coord	target.row	dist.to.feature	feature.name	feature.strand	Gene_symbol	product	prom	exon	intron	intergenic	i.chr	database	QTL_type	start_pos	end_pos	Association_type	QTL_ID	trait_ID	Flank_Markers	Name	Abbrev	Model	Test_Base	pubmed_id	p_value	bayes_value	breed
NC_056054.1	272512505	272512642	138	5	-12.7290936992628	1	Fat	CG	1:272512505-272512642	87	-45738	XM_027961833.2	+	LOC101111156	phosphoinositide 3-kinase regulatory subunit 4	0	0	0	1	1	Animal QTLdb	Wool	272608077	272608081	Association	57819	Mean fiber diameter	Merino	Mean fiber diameter	MFDIAM	Genome-wise	Significant	25268383		<0.05	wool fiber diameter
NC_056066.1	67855946	67857531	1586	4	-6.28981451130708	13	NutChal	CG	13:67855946-67857531	40	101256	XM_004014573.5	+	DHX35	DEAH-box helicase 35, transcript variant X1	0	0	0	1	13	Animal QTLdb	Milk	67636467	67636471	Association	169542	Milk fat yield {180d}	Genome	Milk fat yield {180d}	MFY_180d			32510640			Genome-wise
NC_056066.1	67855946	67857531	1586	4	-6.28981451130708	13	NutChal	CG	13:67855946-67857531	40	101256	XM_004014573.5	+	DHX35	DEAH-box helicase 35, transcript variant X1	0	0	0	1	13	Animal QTLdb	Milk	67769896	67769900	Association	169273	Milk fat yield {180d}	Genome	Milk fat yield {180d}	MFY_180d			32510640			Genome-wise
NC_056066.1	67855946	67857531	1586	4	-6.28981451130708	13	NutChal	CG	13:67855946-67857531	40	101256	XM_004014573.5	+	DHX35	DEAH-box helicase 35, transcript variant X1	0	0	0	1	13	Animal QTLdb	Exterior	67785767	67915949	QTL	12908	Agouti	coat/hair pigmentation trait	Agouti	A			16868121			Linkage
NC_056066.1	69845719	69845858	140	13	-27.3749003754458	13	NutChal	CG	13:69845719-69845858	3	40165	XM_042230135.1	+	PLCG1	phospholipase C gamma 1, transcript variant X4	0	0	1	0	13	Animal QTLdb	Milk	70064343	70064347	Association	169188	Milk fat yield {180d}	Genome	Milk fat yield {180d}	MFY_180d			32510640			Genome-wise
NC_056066.1	69845751	69845858	108	12	-21.138100011973	13	Fat	CG	13:69845751-69845858	68	40197	XM_042230135.1	+	PLCG1	phospholipase C gamma 1, transcript variant X4	0	0	1	0	13	Animal QTLdb	Milk	70064343	70064347	Association	169188	Milk fat yield {180d}	Genome	Milk fat yield {180d}	MFY_180d			32510640			Genome-wise
NC_056066.1	77709724	77714714	4991	4	-3.10276261950697	13	NutChal	CG	13:77709724-77714714	55	770	XM_042230260.1	-	LOC121816246	endogenous retrovirus group PABLB member 1 Env polyprotein-like	1	1	1	0	13	Animal QTLdb	Health	77547944	77547948	Association	211739	Entropion	columbia,polypay,rambouillet	Entropion	ENTR	Significant	2.93E-6	26098909	NCBIgene	101121535	Genome
NC_056069.1	31831089	31831159	71	5	-14.0670807854948	16	NutChal	CG	16:31831089-31831159	11	70466	XR_006056455.1	-	LOC121816771	uncharacterized LOC121816771	0	0	0	1	16	Animal QTLdb	Reproduction	32070074	32070078	Association	154682	Total lambs born	texel	Total lambs born	LS	Chromosome-wise	Significant	29692799	443333	<0.05	offspring quantity
NC_056069.1	31831089	31831159	71	5	-14.0670807854948	16	NutChal	CG	16:31831089-31831159	11	70466	XR_006056455.1	-	LOC121816771	uncharacterized LOC121816771	0	0	0	1	16	Animal QTLdb	Reproduction	32070521	32070525	Association	154683	Total lambs born	texel	Total lambs born	LS	Chromosome-wise	Significant	29692799		<0.05	offspring quantity
NC_056061.1	83935205	83940201	4997	4	4.6363542108351	8	Fat	CG	8:83935205-83940201	122	0	XM_027972632.2	+	IGF2R	insulin like growth factor 2 receptor	1	1	1	0	8	Animal QTLdb	Health	83928170	83928174	Association	220476	Somatic Cell Score	Valle del Belice	Somatic Cell Score	SCS	Genome	-	33828586	Significant	Comparison-wise	milk somatic cell quantity
NC_056077.1	20559619	20559761	143	4	-8.26379489724661	24	NutChal	CG	24:20559619-20559761	33	26224	XM_027961452.2	-	CDR2	cerebellar degeneration related protein 2	0	1	1	0	24	Animal QTLdb	Milk	20625894	20625898	Association	169559	Milk fat yield {180d}	Genome	Milk fat yield {180d}	MFY_180d			32510640			Genome-wise
NC_056077.1	38951230	38951363	134	5	0.849780942442302	24	Fat	CG	24:38951230-38951363	137	-1956	XM_027961549.1	+	LOC101107408	speedy protein E4-like	0	0	0	1	24	Animal QTLdb	Milk	38710337	38710341	Association	169234	Milk fat yield {180d}	Genome	Milk fat yield {180d}	MFY_180d			32510640			Genome-wise
NC_056077.1	38951230	38951363	134	5	0.849780942442302	24	Fat	CG	24:38951230-38951363	137	-1956	XM_027961549.1	+	LOC101107408	speedy protein E4-like	0	0	0	1	24	Animal QTLdb	Milk	38710337	38710341	Association	169235	Milk protein yield {180d}	Genome	Milk protein yield {180d}	PY_180d			32510640			Genome-wise
NC_056077.1	38951230	38951363	134	5	0.849780942442302	24	Fat	CG	24:38951230-38951363	137	-1956	XM_027961549.1	+	LOC101107408	speedy protein E4-like	0	0	0	1	24	Animal QTLdb	Milk	39161555	39161559	Association	224764	Cheese yield	Assaf	Cheese yield	CHYLD	<0.05		34454756			Genome
NC_056067.1	48687024	48687427	404	5	14.9236523652685	14	Fat	CG	14:48687024-48687427	80	-7070	XR_006056176.1	-	LOC121816513	uncharacterized LOC121816513	0	0	0	1	14	Animal QTLdb	Health	48510962	48510966	Association	193014	Nematodirus FEC	scottish blackface	Nematodirus FEC	NFEC	Mendelian	Genome-wise	23512009	<0.05	Significant	response to parasitic infection trait
NC_056067.1	48687024	48687427	404	5	14.9236523652685	14	Fat	CG	14:48687024-48687427	80	-7070	XR_006056176.1	-	LOC121816513	uncharacterized LOC121816513	0	0	0	1	14	Animal QTLdb	Health	48510962	48510966	Association	193021	Nematodirus FEC	scottish blackface	Nematodirus FEC	NFEC	Mendelian	Comparison-wise	23512009	1.95E-5	Significant	response to parasitic infection trait
NC_056080.1	103367	103465	99	7	-11.2885124901712	X	Fat	CG	X:103367-103465	97	193880	XM_042242376.1	-	SHROOM2	shroom family member 2, transcript variant X4	0	0	0	1	X	Animal QTLdb	Health	94920	411322	QTL	12963	Haemonchus contortus FEC	response to parasitic infection trait	Haemonchus contortus FEC	HFEC	-		19291139			fecal parasite egg count
NC_056080.1	154461	154550	90	9	-15.3829173490934	X	Int	CG	X:154461-154550	144	142795	XM_042242376.1	-	SHROOM2	shroom family member 2, transcript variant X4	0	0	0	1	X	Animal QTLdb	Health	94920	411322	QTL	12963	Haemonchus contortus FEC	response to parasitic infection trait	Haemonchus contortus FEC	HFEC	-		19291139			fecal parasite egg count
NC_056057.1	103992610	103992662	53	4	9.95416019844695	4	NutChal	CG	4:103992610-103992662	22	-57796	XR_006059699.1	-	LOC121819435	uncharacterized LOC121819435	0	0	1	0	4	Animal QTLdb	Reproduction	103788207	103788211	Association	130448	Total lambs born	offspring quantity	Total lambs born	LS	Significant		27062642			Genome
NC_056060.1	43120897	43122726	1830	4	-10.5753163464292	7	Fat	CG	7:43120897-43122726	100	36615	XM_027971745.2	+	RTRAF	RNA transcription, translation and transport factor	0	1	1	0	7	Animal QTLdb	Milk	42951626	42951630	Association	169372	Milk Yield {180d}	Genome	Milk Yield {180d}	MY_180d			32510640			Genome-wise
NC_056064.1	50031219	50031384	166	5	5.95659507064064	11	Int	CG	11:50031219-50031384	165	7501	XR_006061266.1	+	LOC121820642	uncharacterized LOC121820642	0	1	1	0	11	Animal QTLdb	Production	50083578	50197716	Association	57929	Chest girth	chest circumference	Chest girth	CHGIR	Significant	<0.05	25222225	NCBIgene	443329	Linkage
NC_056064.1	50031219	50031384	166	5	5.95659507064064	11	Int	CG	11:50031219-50031384	165	7501	XR_006061266.1	+	LOC121820642	uncharacterized LOC121820642	0	1	1	0	11	Animal QTLdb	Production	50083578	50197716	Association	57920	Body height	body height	Body height	HEIGHT	Significant	<0.05	25222225	NCBIgene	443329	Linkage
NC_056064.1	50031219	50031384	166	5	5.95659507064064	11	Int	CG	11:50031219-50031384	165	7501	XR_006061266.1	+	LOC121820642	uncharacterized LOC121820642	0	1	1	0	11	Animal QTLdb	Production	50083578	50197716	Association	57927	Body length	body length	Body length	BODYL	Significant	<0.05	25222225	NCBIgene	443329	Linkage
NC_056064.1	50031219	50031384	166	5	5.95659507064064	11	Int	CG	11:50031219-50031384	165	7501	XR_006061266.1	+	LOC121820642	uncharacterized LOC121820642	0	1	1	0	11	Animal QTLdb	Production	50083578	50197716	Association	57918	Body weight	body weight	Body weight	BW	Significant	<0.05	25222225	NCBIgene	443329	Linkage
NC_056064.1	50031219	50031384	166	5	5.95659507064064	11	Int	CG	11:50031219-50031384	165	7501	XR_006061266.1	+	LOC121820642	uncharacterized LOC121820642	0	1	1	0	11	Animal QTLdb	Production	50083578	50197716	Association	57925	Chest girth	chest circumference	Chest girth	CHGIR	Significant	<0.05	25222225	NCBIgene	443329	Linkage
NC_056064.1	50031219	50031384	166	5	5.95659507064064	11	Int	CG	11:50031219-50031384	165	7501	XR_006061266.1	+	LOC121820642	uncharacterized LOC121820642	0	1	1	0	11	Animal QTLdb	Production	50083578	50197716	Association	57916	Body height	body height	Body height	HEIGHT	Significant	<0.05	25222225	NCBIgene	443329	Linkage
NC_056064.1	50031219	50031384	166	5	5.95659507064064	11	Int	CG	11:50031219-50031384	165	7501	XR_006061266.1	+	LOC121820642	uncharacterized LOC121820642	0	1	1	0	11	Animal QTLdb	Production	50083578	50197716	Association	57932	Body height	body height	Body height	HEIGHT	-	Significant	25222225	443329	<0.05	body height
NC_056064.1	50031219	50031384	166	5	5.95659507064064	11	Int	CG	11:50031219-50031384	165	7501	XR_006061266.1	+	LOC121820642	uncharacterized LOC121820642	0	1	1	0	11	Animal QTLdb	Production	50083578	50197716	Association	57923	Body length	body length	Body length	BODYL	-	Significant	25222225	443329	<0.05	body length
NC_056064.1	50031219	50031384	166	5	5.95659507064064	11	Int	CG	11:50031219-50031384	165	7501	XR_006061266.1	+	LOC121820642	uncharacterized LOC121820642	0	1	1	0	11	Animal QTLdb	Production	50083578	50197716	Association	57914	Body weight	body weight	Body weight	BW	Significant	<0.05	25222225	NCBIgene	443329	Linkage
NC_056064.1	50031219	50031384	166	5	5.95659507064064	11	Int	CG	11:50031219-50031384	165	7501	XR_006061266.1	+	LOC121820642	uncharacterized LOC121820642	0	1	1	0	11	Animal QTLdb	Production	50083578	50197716	Association	57930	Body weight	body mass	Body weight	BW	-	Significant	25222225	443329	<0.05	body weight
NC_056064.1	50031219	50031384	166	5	5.95659507064064	11	Int	CG	11:50031219-50031384	165	7501	XR_006061266.1	+	LOC121820642	uncharacterized LOC121820642	0	1	1	0	11	Animal QTLdb	Production	50083578	50197716	Association	57921	Chest girth	chest circumference	Chest girth	CHGIR	Significant	<0.05	25222225	NCBIgene	443329	Linkage
NC_056064.1	50031219	50031384	166	5	5.95659507064064	11	Int	CG	11:50031219-50031384	165	7501	XR_006061266.1	+	LOC121820642	uncharacterized LOC121820642	0	1	1	0	11	Animal QTLdb	Production	50083578	50197716	Association	57928	Body height	body height	Body height	HEIGHT	Significant	<0.05	25222225	NCBIgene	443329	Linkage
NC_056064.1	50031219	50031384	166	5	5.95659507064064	11	Int	CG	11:50031219-50031384	165	7501	XR_006061266.1	+	LOC121820642	uncharacterized LOC121820642	0	1	1	0	11	Animal QTLdb	Production	50083578	50197716	Association	57919	Body length	body length	Body length	BODYL	Significant	<0.05	25222225	NCBIgene	443329	Linkage
NC_056064.1	50031219	50031384	166	5	5.95659507064064	11	Int	CG	11:50031219-50031384	165	7501	XR_006061266.1	+	LOC121820642	uncharacterized LOC121820642	0	1	1	0	11	Animal QTLdb	Production	50083578	50197716	Association	57926	Body weight	body weight	Body weight	BW	Significant	<0.05	25222225	NCBIgene	443329	Linkage
NC_056064.1	50031219	50031384	166	5	5.95659507064064	11	Int	CG	11:50031219-50031384	165	7501	XR_006061266.1	+	LOC121820642	uncharacterized LOC121820642	0	1	1	0	11	Animal QTLdb	Production	50083578	50197716	Association	57917	Chest girth	chest circumference	Chest girth	CHGIR	Significant	<0.05	25222225	NCBIgene	443329	Linkage
NC_056064.1	50031219	50031384	166	5	5.95659507064064	11	Int	CG	11:50031219-50031384	165	7501	XR_006061266.1	+	LOC121820642	uncharacterized LOC121820642	0	1	1	0	11	Animal QTLdb	Production	50083578	50197716	Association	57933	Chest girth	chest circumference	Chest girth	CHGIR	-	Significant	25222225	443329	<0.05	chest circumference
NC_056064.1	50031219	50031384	166	5	5.95659507064064	11	Int	CG	11:50031219-50031384	165	7501	XR_006061266.1	+	LOC121820642	uncharacterized LOC121820642	0	1	1	0	11	Animal QTLdb	Production	50083578	50197716	Association	57924	Body height	body height	Body height	HEIGHT	-	Significant	25222225	443329	<0.05	body height
NC_056064.1	50031219	50031384	166	5	5.95659507064064	11	Int	CG	11:50031219-50031384	165	7501	XR_006061266.1	+	LOC121820642	uncharacterized LOC121820642	0	1	1	0	11	Animal QTLdb	Production	50083578	50197716	Association	57915	Body length	body length	Body length	BODYL	Significant	<0.05	25222225	NCBIgene	443329	Linkage
NC_056064.1	50031219	50031384	166	5	5.95659507064064	11	Int	CG	11:50031219-50031384	165	7501	XR_006061266.1	+	LOC121820642	uncharacterized LOC121820642	0	1	1	0	11	Animal QTLdb	Production	50083578	50197716	Association	57931	Body length	body length	Body length	BODYL	-	Significant	25222225	443329	<0.05	body length
NC_056064.1	50031219	50031384	166	5	5.95659507064064	11	Int	CG	11:50031219-50031384	165	7501	XR_006061266.1	+	LOC121820642	uncharacterized LOC121820642	0	1	1	0	11	Animal QTLdb	Production	50083578	50197716	Association	57922	Body weight	body mass	Body weight	BW	-	Significant	25222225	443329	<0.05	body weight
NC_056068.1	80325946	80329808	3863	7	-21.6285536794194	15	Int	CG	15:80325946-80329808	140	14209	XM_042232637.1	-	LOC101105440	olfactory receptor 5B3-like	0	1	1	0	15	Animal QTLdb	Health	80153952	80153956	Association	193357	Entropion	Swiss White Alpine	Entropion	ENTR	Significant	1.77E-04	31945208			Genome
NC_056068.1	80325946	80329808	3863	7	-21.6285536794194	15	Int	CG	15:80325946-80329808	140	14209	XM_042232637.1	-	LOC101105440	olfactory receptor 5B3-like	0	1	1	0	15	Animal QTLdb	Health	80154339	80154343	Association	193347	Entropion	Swiss White Alpine	Entropion	ENTR	Significant	1.46E-04	31945208			Genome
NC_056068.1	80325946	80329808	3863	7	-21.6285536794194	15	Int	CG	15:80325946-80329808	140	14209	XM_042232637.1	-	LOC101105440	olfactory receptor 5B3-like	0	1	1	0	15	Animal QTLdb	Health	80501917	80501921	Association	193344	Entropion	Swiss White Alpine	Entropion	ENTR	Significant	1.39E-04	31945208			Genome
NC_056070.1	18273022	18273112	91	5	10.503861203765	17	Fat	CG	17:18273022-18273112	101	47920	XM_027956265.2	+	SETD7	SET domain containing 7, histone lysine methyltransferase	0	1	0	0	17	Animal QTLdb	Health	18190482	18190486	Association	193338	Entropion	Swiss White Alpine	Entropion	ENTR	Significant	1.19E-04	31945208			Genome
NC_056070.1	18273022	18273112	91	5	10.503861203765	17	Fat	CG	17:18273022-18273112	101	47920	XM_027956265.2	+	SETD7	SET domain containing 7, histone lysine methyltransferase	0	1	0	0	17	Animal QTLdb	Health	18196388	18196392	Association	193380	Entropion	Swiss White Alpine	Entropion	ENTR	Significant	2.86E-04	31945208			Genome
NC_056071.1	22747687	22747807	121	4	9.67916876516323	18	Int	CG	18:22747687-22747807	156	0	XR_006056823.1	-	LOC121817085	uncharacterized LOC121817085	1	1	1	0	18	Animal QTLdb	Reproduction	22574244	22574248	Association	211648	Total lambs born	Pelibuey	Total lambs born	LS	Comparison-wise	Significant	32143402		6.89E-04	offspring quantity
NC_056071.1	58058339	58058484	146	4	-4.47692652476356	18	Fat	CG	18:58058339-58058484	123	10123	XM_042235444.1	-	SYNE3	spectrin repeat containing nuclear envelope family member 3, transcript variant X3	0	0	1	0	18	Animal QTLdb	Meat_and_Carcass	58300495	58406970	QTL	17246	Carcass compactness	dressed carcass size trait	Carcass compactness	CARCOMP	<0.01		22444986			Linkage
NC_056071.1	58058339	58058484	146	4	-2.58331185997829	18	Int	CG	18:58058339-58058484	176	10123	XM_042235444.1	-	SYNE3	spectrin repeat containing nuclear envelope family member 3, transcript variant X3	0	0	1	0	18	Animal QTLdb	Meat_and_Carcass	58300495	58406970	QTL	17246	Carcass compactness	dressed carcass size trait	Carcass compactness	CARCOMP	<0.01		22444986			Linkage
NC_056071.1	58058339	58058484	146	4	-4.47692652476356	18	Fat	CG	18:58058339-58058484	123	10123	XM_042235444.1	-	SYNE3	spectrin repeat containing nuclear envelope family member 3, transcript variant X3	0	0	1	0	18	Animal QTLdb	Meat_and_Carcass	58300495	58406970	QTL	14154	Meat tenderness, tenderometer	meat tenderness	Meat tenderness, tenderometer	MTENDT	<0.05		20416795			Linkage
NC_056071.1	58058339	58058484	146	4	-2.58331185997829	18	Int	CG	18:58058339-58058484	176	10123	XM_042235444.1	-	SYNE3	spectrin repeat containing nuclear envelope family member 3, transcript variant X3	0	0	1	0	18	Animal QTLdb	Meat_and_Carcass	58300495	58406970	QTL	14154	Meat tenderness, tenderometer	meat tenderness	Meat tenderness, tenderometer	MTENDT	<0.05		20416795			Linkage
NC_056071.1	58058339	58058484	146	4	-4.47692652476356	18	Fat	CG	18:58058339-58058484	123	10123	XM_042235444.1	-	SYNE3	spectrin repeat containing nuclear envelope family member 3, transcript variant X3	0	0	1	0	18	Animal QTLdb	Meat_and_Carcass	58300495	58406970	QTL	17244	Carcass width	dressed carcass width	Carcass width	CARWID	Significant	<0.05	22444986			carcass width
NC_056071.1	58058339	58058484	146	4	-2.58331185997829	18	Int	CG	18:58058339-58058484	176	10123	XM_042235444.1	-	SYNE3	spectrin repeat containing nuclear envelope family member 3, transcript variant X3	0	0	1	0	18	Animal QTLdb	Meat_and_Carcass	58300495	58406970	QTL	17244	Carcass width	dressed carcass width	Carcass width	CARWID	Significant	<0.05	22444986			carcass width
NC_056071.1	58058339	58058484	146	4	-4.47692652476356	18	Fat	CG	18:58058339-58058484	123	10123	XM_042235444.1	-	SYNE3	spectrin repeat containing nuclear envelope family member 3, transcript variant X3	0	0	1	0	18	Animal QTLdb	Meat_and_Carcass	58300495	58406970	QTL	13714	Muscle depth at third lumbar	longissimus thoracis muscle thickness	Muscle depth at third lumbar	MDLUMB3	Suggestive	10.03	15318719			Linkage
NC_056071.1	58058339	58058484	146	4	-2.58331185997829	18	Int	CG	18:58058339-58058484	176	10123	XM_042235444.1	-	SYNE3	spectrin repeat containing nuclear envelope family member 3, transcript variant X3	0	0	1	0	18	Animal QTLdb	Meat_and_Carcass	58300495	58406970	QTL	13714	Muscle depth at third lumbar	longissimus thoracis muscle thickness	Muscle depth at third lumbar	MDLUMB3	Suggestive	10.03	15318719			Linkage
NC_056071.1	58058339	58058484	146	4	-4.47692652476356	18	Fat	CG	18:58058339-58058484	123	10123	XM_042235444.1	-	SYNE3	spectrin repeat containing nuclear envelope family member 3, transcript variant X3	0	0	1	0	18	Animal QTLdb	Meat_and_Carcass	58300495	58406970	QTL	13712	Muscle depth at third lumbar	longissimus thoracis muscle thickness	Muscle depth at third lumbar	MDLUMB3	Suggestive	11.40	15318719			Linkage
NC_056071.1	58058339	58058484	146	4	-2.58331185997829	18	Int	CG	18:58058339-58058484	176	10123	XM_042235444.1	-	SYNE3	spectrin repeat containing nuclear envelope family member 3, transcript variant X3	0	0	1	0	18	Animal QTLdb	Meat_and_Carcass	58300495	58406970	QTL	13712	Muscle depth at third lumbar	longissimus thoracis muscle thickness	Muscle depth at third lumbar	MDLUMB3	Suggestive	11.40	15318719			Linkage
NC_056071.1	58058339	58058484	146	4	-4.47692652476356	18	Fat	CG	18:58058339-58058484	123	10123	XM_042235444.1	-	SYNE3	spectrin repeat containing nuclear envelope family member 3, transcript variant X3	0	0	1	0	18	Animal QTLdb	Meat_and_Carcass	58300495	58406970	QTL	17245	Longissimus muscle weight	longissimus thoracis mass	Longissimus muscle weight	LMWT	Mendelian	Significant	22444986		<0.05	loin muscle weight
NC_056071.1	58058339	58058484	146	4	-2.58331185997829	18	Int	CG	18:58058339-58058484	176	10123	XM_042235444.1	-	SYNE3	spectrin repeat containing nuclear envelope family member 3, transcript variant X3	0	0	1	0	18	Animal QTLdb	Meat_and_Carcass	58300495	58406970	QTL	17245	Longissimus muscle weight	longissimus thoracis mass	Longissimus muscle weight	LMWT	Mendelian	Significant	22444986		<0.05	loin muscle weight
NC_056071.1	58058339	58058484	146	4	-4.47692652476356	18	Fat	CG	18:58058339-58058484	123	10123	XM_042235444.1	-	SYNE3	spectrin repeat containing nuclear envelope family member 3, transcript variant X3	0	0	1	0	18	Animal QTLdb	Meat_and_Carcass	58300495	58406970	QTL	14153	Shear force	meat tenderness	Shear force	SF	<0.001		20416795			Linkage
NC_056071.1	58058339	58058484	146	4	-2.58331185997829	18	Int	CG	18:58058339-58058484	176	10123	XM_042235444.1	-	SYNE3	spectrin repeat containing nuclear envelope family member 3, transcript variant X3	0	0	1	0	18	Animal QTLdb	Meat_and_Carcass	58300495	58406970	QTL	14153	Shear force	meat tenderness	Shear force	SF	<0.001		20416795			Linkage
NC_056071.1	58058339	58058484	146	4	-4.47692652476356	18	Fat	CG	18:58058339-58058484	123	10123	XM_042235444.1	-	SYNE3	spectrin repeat containing nuclear envelope family member 3, transcript variant X3	0	0	1	0	18	Animal QTLdb	Meat_and_Carcass	58300495	58406970	QTL	17243	Longissimus muscle depth	longissimus thoracis muscle thickness	Longissimus muscle depth	LMD	<0.05		22444986			Linkage
NC_056071.1	58058339	58058484	146	4	-2.58331185997829	18	Int	CG	18:58058339-58058484	176	10123	XM_042235444.1	-	SYNE3	spectrin repeat containing nuclear envelope family member 3, transcript variant X3	0	0	1	0	18	Animal QTLdb	Meat_and_Carcass	58300495	58406970	QTL	17243	Longissimus muscle depth	longissimus thoracis muscle thickness	Longissimus muscle depth	LMD	<0.05		22444986			Linkage
NC_056062.1	94478631	94478697	67	5	-11.4369728888129	9	Int	CG	9:94478631-94478697	149	43967	XR_003590347.2	+	COL14A1	collagen type XIV alpha 1 chain, transcript variant X2	0	0	1	0	9	Animal QTLdb	Wool	94664149	94664153	Association	238690	Greasy fleece weight	Merino	Greasy fleece weight	GFW	Comparison-wise	Significant	34255028		1.76E-7	greasy fleece weight

## Sheet: Hoja1
Supplementary Table 6: Quantitative trait loci annotated within the coordinates of the differentially methylated regions identified for the three terms of the multifactorial model (NutChal*FatGroup, NutChal, and FatGroup).
CHR	BP1	BP2	length	nCG	areaStat	CHR	Term	Context	dmr_coord	Gene_symbol	database	QTL_type	start_pos	end_pos	Association_type	QTL_ID	trait_ID	Name
NC_056054.1	272512505	272512642	138	5	-12.7290936992628	1	Fat	CG	1:272512505-272512642	LOC101111156	Animal QTLdb	Wool	272608077	272608081	Association	57819	Mean fiber diameter	Mean fiber diameter
NC_056066.1	67855946	67857531	1586	4	-6.28981451130708	13	NutChal	CG	13:67855946-67857531	DHX35	Animal QTLdb	Milk	67636467	67636471	Association	169542	Milk fat yield {180d}	Milk fat yield {180d}
NC_056066.1	67855946	67857531	1586	4	-6.28981451130708	13	NutChal	CG	13:67855946-67857531	DHX35	Animal QTLdb	Milk	67769896	67769900	Association	169273	Milk fat yield {180d}	Milk fat yield {180d}
NC_056066.1	67855946	67857531	1586	4	-6.28981451130708	13	NutChal	CG	13:67855946-67857531	DHX35	Animal QTLdb	Exterior	67785767	67915949	QTL	12908	Agouti	Agouti
NC_056066.1	69845719	69845858	140	13	-27.3749003754458	13	NutChal	CG	13:69845719-69845858	PLCG1	Animal QTLdb	Milk	70064343	70064347	Association	169188	Milk fat yield {180d}	Milk fat yield {180d}
NC_056066.1	69845751	69845858	108	12	-21.138100011973	13	Fat	CG	13:69845751-69845858	PLCG1	Animal QTLdb	Milk	70064343	70064347	Association	169188	Milk fat yield {180d}	Milk fat yield {180d}
NC_056066.1	77709724	77714714	4991	4	-3.10276261950697	13	NutChal	CG	13:77709724-77714714	LOC121816246	Animal QTLdb	Health	77547944	77547948	Association	211739	Entropion	Entropion
NC_056069.1	31831089	31831159	71	5	-14.0670807854948	16	NutChal	CG	16:31831089-31831159	LOC121816771	Animal QTLdb	Reproduction	32070074	32070078	Association	154682	Total lambs born	Total lambs born
NC_056069.1	31831089	31831159	71	5	-14.0670807854948	16	NutChal	CG	16:31831089-31831159	LOC121816771	Animal QTLdb	Reproduction	32070521	32070525	Association	154683	Total lambs born	Total lambs born
NC_056061.1	83935205	83940201	4997	4	4.6363542108351	8	Fat	CG	8:83935205-83940201	IGF2R	Animal QTLdb	Health	83928170	83928174	Association	220476	Somatic Cell Score	Somatic Cell Score
NC_056077.1	20559619	20559761	143	4	-8.26379489724661	24	NutChal	CG	24:20559619-20559761	CDR2	Animal QTLdb	Milk	20625894	20625898	Association	169559	Milk fat yield {180d}	Milk fat yield {180d}
NC_056077.1	38951230	38951363	134	5	0.849780942442302	24	Fat	CG	24:38951230-38951363	LOC101107408	Animal QTLdb	Milk	38710337	38710341	Association	169234	Milk fat yield {180d}	Milk fat yield {180d}
NC_056077.1	38951230	38951363	134	5	0.849780942442302	24	Fat	CG	24:38951230-38951363	LOC101107408	Animal QTLdb	Milk	38710337	38710341	Association	169235	Milk protein yield {180d}	Milk protein yield {180d}
NC_056077.1	38951230	38951363	134	5	0.849780942442302	24	Fat	CG	24:38951230-38951363	LOC101107408	Animal QTLdb	Milk	39161555	39161559	Association	224764	Cheese yield	Cheese yield
NC_056067.1	48687024	48687427	404	5	14.9236523652685	14	Fat	CG	14:48687024-48687427	LOC121816513	Animal QTLdb	Health	48510962	48510966	Association	193014	Nematodirus FEC	Nematodirus FEC
NC_056067.1	48687024	48687427	404	5	14.9236523652685	14	Fat	CG	14:48687024-48687427	LOC121816513	Animal QTLdb	Health	48510962	48510966	Association	193021	Nematodirus FEC	Nematodirus FEC
NC_056080.1	103367	103465	99	7	-11.2885124901712	X	Fat	CG	X:103367-103465	SHROOM2	Animal QTLdb	Health	94920	411322	QTL	12963	Haemonchus contortus FEC	Haemonchus contortus FEC
NC_056080.1	154461	154550	90	9	-15.3829173490934	X	Int	CG	X:154461-154550	SHROOM2	Animal QTLdb	Health	94920	411322	QTL	12963	Haemonchus contortus FEC	Haemonchus contortus FEC
NC_056057.1	103992610	103992662	53	4	9.95416019844695	4	NutChal	CG	4:103992610-103992662	LOC121819435	Animal QTLdb	Reproduction	103788207	103788211	Association	130448	Total lambs born	Total lambs born
NC_056060.1	43120897	43122726	1830	4	-10.5753163464292	7	Fat	CG	7:43120897-43122726	RTRAF	Animal QTLdb	Milk	42951626	42951630	Association	169372	Milk Yield {180d}	Milk Yield {180d}
NC_056064.1	50031219	50031384	166	5	5.95659507064064	11	Int	CG	11:50031219-50031384	LOC121820642	Animal QTLdb	Production	50083578	50197716	Association	57929	Chest girth	Chest girth
NC_056064.1	50031219	50031384	166	5	5.95659507064064	11	Int	CG	11:50031219-50031384	LOC121820642	Animal QTLdb	Production	50083578	50197716	Association	57920	Body height	Body height
NC_056064.1	50031219	50031384	166	5	5.95659507064064	11	Int	CG	11:50031219-50031384	LOC121820642	Animal QTLdb	Production	50083578	50197716	Association	57927	Body length	Body length
NC_056064.1	50031219	50031384	166	5	5.95659507064064	11	Int	CG	11:50031219-50031384	LOC121820642	Animal QTLdb	Production	50083578	50197716	Association	57918	Body weight	Body weight
NC_056064.1	50031219	50031384	166	5	5.95659507064064	11	Int	CG	11:50031219-50031384	LOC121820642	Animal QTLdb	Production	50083578	50197716	Association	57925	Chest girth	Chest girth
NC_056064.1	50031219	50031384	166	5	5.95659507064064	11	Int	CG	11:50031219-50031384	LOC121820642	Animal QTLdb	Production	50083578	50197716	Association	57916	Body height	Body height
NC_056064.1	50031219	50031384	166	5	5.95659507064064	11	Int	CG	11:50031219-50031384	LOC121820642	Animal QTLdb	Production	50083578	50197716	Association	57932	Body height	Body height
NC_056064.1	50031219	50031384	166	5	5.95659507064064	11	Int	CG	11:50031219-50031384	LOC121820642	Animal QTLdb	Production	50083578	50197716	Association	57923	Body length	Body length
NC_056064.1	50031219	50031384	166	5	5.95659507064064	11	Int	CG	11:50031219-50031384	LOC121820642	Animal QTLdb	Production	50083578	50197716	Association	57914	Body weight	Body weight
NC_056064.1	50031219	50031384	166	5	5.95659507064064	11	Int	CG	11:50031219-50031384	LOC121820642	Animal QTLdb	Production	50083578	50197716	Association	57930	Body weight	Body weight
NC_056064.1	50031219	50031384	166	5	5.95659507064064	11	Int	CG	11:50031219-50031384	LOC121820642	Animal QTLdb	Production	50083578	50197716	Association	57921	Chest girth	Chest girth
NC_056064.1	50031219	50031384	166	5	5.95659507064064	11	Int	CG	11:50031219-50031384	LOC121820642	Animal QTLdb	Production	50083578	50197716	Association	57928	Body height	Body height
NC_056064.1	50031219	50031384	166	5	5.95659507064064	11	Int	CG	11:50031219-50031384	LOC121820642	Animal QTLdb	Production	50083578	50197716	Association	57919	Body length	Body length
NC_056064.1	50031219	50031384	166	5	5.95659507064064	11	Int	CG	11:50031219-50031384	LOC121820642	Animal QTLdb	Production	50083578	50197716	Association	57926	Body weight	Body weight
NC_056064.1	50031219	50031384	166	5	5.95659507064064	11	Int	CG	11:50031219-50031384	LOC121820642	Animal QTLdb	Production	50083578	50197716	Association	57917	Chest girth	Chest girth
NC_056064.1	50031219	50031384	166	5	5.95659507064064	11	Int	CG	11:50031219-50031384	LOC121820642	Animal QTLdb	Production	50083578	50197716	Association	57933	Chest girth	Chest girth
NC_056064.1	50031219	50031384	166	5	5.95659507064064	11	Int	CG	11:50031219-50031384	LOC121820642	Animal QTLdb	Production	50083578	50197716	Association	57924	Body height	Body height
NC_056064.1	50031219	50031384	166	5	5.95659507064064	11	Int	CG	11:50031219-50031384	LOC121820642	Animal QTLdb	Production	50083578	50197716	Association	57915	Body length	Body length
NC_056064.1	50031219	50031384	166	5	5.95659507064064	11	Int	CG	11:50031219-50031384	LOC121820642	Animal QTLdb	Production	50083578	50197716	Association	57931	Body length	Body length
NC_056064.1	50031219	50031384	166	5	5.95659507064064	11	Int	CG	11:50031219-50031384	LOC121820642	Animal QTLdb	Production	50083578	50197716	Association	57922	Body weight	Body weight
NC_056068.1	80325946	80329808	3863	7	-21.6285536794194	15	Int	CG	15:80325946-80329808	LOC101105440	Animal QTLdb	Health	80153952	80153956	Association	193357	Entropion	Entropion
NC_056068.1	80325946	80329808	3863	7	-21.6285536794194	15	Int	CG	15:80325946-80329808	LOC101105440	Animal QTLdb	Health	80154339	80154343	Association	193347	Entropion	Entropion
NC_056068.1	80325946	80329808	3863	7	-21.6285536794194	15	Int	CG	15:80325946-80329808	LOC101105440	Animal QTLdb	Health	80501917	80501921	Association	193344	Entropion	Entropion
NC_056070.1	18273022	18273112	91	5	10.503861203765	17	Fat	CG	17:18273022-18273112	SETD7	Animal QTLdb	Health	18190482	18190486	Association	193338	Entropion	Entropion
NC_056070.1	18273022	18273112	91	5	10.503861203765	17	Fat	CG	17:18273022-18273112	SETD7	Animal QTLdb	Health	18196388	18196392	Association	193380	Entropion	Entropion
NC_056071.1	22747687	22747807	121	4	9.67916876516323	18	Int	CG	18:22747687-22747807	LOC121817085	Animal QTLdb	Reproduction	22574244	22574248	Association	211648	Total lambs born	Total lambs born
NC_056071.1	58058339	58058484	146	4	-4.47692652476356	18	Fat	CG	18:58058339-58058484	SYNE3	Animal QTLdb	Meat_and_Carcass	58300495	58406970	QTL	17246	Carcass compactness	Carcass compactness
NC_056071.1	58058339	58058484	146	4	-2.58331185997829	18	Int	CG	18:58058339-58058484	SYNE3	Animal QTLdb	Meat_and_Carcass	58300495	58406970	QTL	17246	Carcass compactness	Carcass compactness
NC_056071.1	58058339	58058484	146	4	-4.47692652476356	18	Fat	CG	18:58058339-58058484	SYNE3	Animal QTLdb	Meat_and_Carcass	58300495	58406970	QTL	14154	Meat tenderness, tenderometer	Meat tenderness, tenderometer
NC_056071.1	58058339	58058484	146	4	-2.58331185997829	18	Int	CG	18:58058339-58058484	SYNE3	Animal QTLdb	Meat_and_Carcass	58300495	58406970	QTL	14154	Meat tenderness, tenderometer	Meat tenderness, tenderometer
NC_056071.1	58058339	58058484	146	4	-4.47692652476356	18	Fat	CG	18:58058339-58058484	SYNE3	Animal QTLdb	Meat_and_Carcass	58300495	58406970	QTL	17244	Carcass width	Carcass width
NC_056071.1	58058339	58058484	146	4	-2.58331185997829	18	Int	CG	18:58058339-58058484	SYNE3	Animal QTLdb	Meat_and_Carcass	58300495	58406970	QTL	17244	Carcass width	Carcass width
NC_056071.1	58058339	58058484	146	4	-4.47692652476356	18	Fat	CG	18:58058339-58058484	SYNE3	Animal QTLdb	Meat_and_Carcass	58300495	58406970	QTL	13714	Muscle depth at third lumbar	Muscle depth at third lumbar
NC_056071.1	58058339	58058484	146	4	-2.58331185997829	18	Int	CG	18:58058339-58058484	SYNE3	Animal QTLdb	Meat_and_Carcass	58300495	58406970	QTL	13714	Muscle depth at third lumbar	Muscle depth at third lumbar
NC_056071.1	58058339	58058484	146	4	-4.47692652476356	18	Fat	CG	18:58058339-58058484	SYNE3	Animal QTLdb	Meat_and_Carcass	58300495	58406970	QTL	13712	Muscle depth at third lumbar	Muscle depth at third lumbar
NC_056071.1	58058339	58058484	146	4	-2.58331185997829	18	Int	CG	18:58058339-58058484	SYNE3	Animal QTLdb	Meat_and_Carcass	58300495	58406970	QTL	13712	Muscle depth at third lumbar	Muscle depth at third lumbar
NC_056071.1	58058339	58058484	146	4	-4.47692652476356	18	Fat	CG	18:58058339-58058484	SYNE3	Animal QTLdb	Meat_and_Carcass	58300495	58406970	QTL	17245	Longissimus muscle weight	Longissimus muscle weight
NC_056071.1	58058339	58058484	146	4	-2.58331185997829	18	Int	CG	18:58058339-58058484	SYNE3	Animal QTLdb	Meat_and_Carcass	58300495	58406970	QTL	17245	Longissimus muscle weight	Longissimus muscle weight
NC_056071.1	58058339	58058484	146	4	-4.47692652476356	18	Fat	CG	18:58058339-58058484	SYNE3	Animal QTLdb	Meat_and_Carcass	58300495	58406970	QTL	14153	Shear force	Shear force
NC_056071.1	58058339	58058484	146	4	-2.58331185997829	18	Int	CG	18:58058339-58058484	SYNE3	Animal QTLdb	Meat_and_Carcass	58300495	58406970	QTL	14153	Shear force	Shear force
NC_056071.1	58058339	58058484	146	4	-4.47692652476356	18	Fat	CG	18:58058339-58058484	SYNE3	Animal QTLdb	Meat_and_Carcass	58300495	58406970	QTL	17243	Longissimus muscle depth	Longissimus muscle depth
NC_056071.1	58058339	58058484	146	4	-2.58331185997829	18	Int	CG	18:58058339-58058484	SYNE3	Animal QTLdb	Meat_and_Carcass	58300495	58406970	QTL	17243	Longissimus muscle depth	Longissimus muscle depth
NC_056062.1	94478631	94478697	67	5	-11.4369728888129	9	Int	CG	9:94478631-94478697	COL14A1	Animal QTLdb	Wool	94664149	94664153	Association	238690	Greasy fleece weight	Greasy fleece weight
