# Supplementary material for: Intergenerational impact of dietary protein restriction in dairy ewes on epigenetic marks in the perirenal fat of their suckling lambs
Source: Sci Rep. 2023 Mar 16;13:4351. doi: 10.1038/s41598-023-31546-3 (PMC10020577; doi:10.1038/s41598-023-31546-3)
Supplement: Supplementary file 1 — Supplementary Information. [file 41598_2023_31546_MOESM1_ESM.zip › Supplementary_Table7.xlsx]

## Sheet: NutChal_FatGroup
ONTOLOGY	ID	Description	GeneRatio	BgRatio	pvalue	p.adjust	qvalue	geneID	Count
CC	GO:0031235	intrinsic component of the cytoplasmic side of the plasma membrane	2/11	10/19594	1.28622510271501e-05	0.000617388049303206	0.000392637136618267	RASA3/MTSS2	2
MF	GO:0004089	carbonate dehydratase activity	2/13	14/18410	4.16874698356698e-05	0.00250124819014019	0.00114092022708149	CA1/CA5A	2
CC	GO:0030864	cortical actin cytoskeleton	2/11	79/19594	0.000862219257695097	0.0201999549836085	0.0128464625992247	SHROOM2/MTSS2	2
CC	GO:0030863	cortical cytoskeleton	2/11	107/19594	0.001573479735446	0.0201999549836085	0.0128464625992247	SHROOM2/MTSS2	2
CC	GO:0009898	cytoplasmic side of plasma membrane	2/11	169/19594	0.00386474316119501	0.0246384896279257	0.0156692148949527	RASA3/MTSS2	2
CC	GO:0098562	cytoplasmic side of membrane	2/11	193/19594	0.00500715449537629	0.0246384896279257	0.0156692148949527	RASA3/MTSS2	2
MF	GO:0016836	hydro-lyase activity	2/13	64/18410	0.000905326484612756	0.0271597945383827	0.0123886782104903	CA1/CA5A	2
MF	GO:0016835	carbon-oxygen lyase activity	2/13	79/18410	0.00137534727288968	0.0272372559619651	0.0124240114914227	CA1/CA5A	2
MF	GO:0099094	ligand-gated cation channel activity	2/13	115/18410	0.00288449164480853	0.0272372559619651	0.0124240114914227	RASA3/SHROOM2	2
MF	GO:0003779	actin binding	3/13	439/18410	0.00322303712398364	0.0272372559619651	0.0124240114914227	SHROOM2/SYNE3/MTSS2	3
MF	GO:0015276	ligand-gated ion channel activity	2/13	145/18410	0.00453954266032751	0.0272372559619651	0.0124240114914227	RASA3/SHROOM2	2
MF	GO:0022834	ligand-gated channel activity	2/13	145/18410	0.00453954266032751	0.0272372559619651	0.0124240114914227	RASA3/SHROOM2	2
BP	GO:0006730	one-carbon metabolic process	2/12	40/18800	0.000287423698859621	0.0402393178403469	0.0269270623142171	CA1/CA5A	2
MF	GO:0016829	lyase activity	2/13	195/18410	0.00806269031725049	0.0422166814325298	0.0192567318815048	CA1/CA5A	2
MF	GO:0051015	actin filament binding	2/13	214/18410	0.00964174918278997	0.044500380843646	0.0202984193321894	SHROOM2/SYNE3	2
CC	GO:0005938	cell cortex	2/11	310/19594	0.0124879812027787	0.0461094690564137	0.0293240044437718	SHROOM2/MTSS2	2
MF	GO:0005096	GTPase activator activity	2/13	274/18410	0.0154496522471692	0.0617986089886767	0.0281888391878175	RASA3/MTSS2	2
MF	GO:0030674	protein-macromolecule adaptor activity	2/13	305/18410	0.0189160611975531	0.0629550641370085	0.0287163450449512	COL14A1/SYNE3	2
MF	GO:0022836	gated channel activity	2/13	340/18410	0.0231899626733898	0.0649928367902644	0.0296458553780154	RASA3/SHROOM2	2
MF	GO:0005261	cation channel activity	2/13	345/18410	0.023830706823097	0.0649928367902644	0.0296458553780154	RASA3/SHROOM2	2
MF	GO:0060090	molecular adaptor activity	2/13	379/18410	0.0283811464236808	0.0714428201994541	0.0325879530734352	COL14A1/SYNE3	2
MF	GO:0046873	metal ion transmembrane transporter activity	2/13	428/18410	0.0355082458571471	0.0819421058241856	0.0373771009022601	RASA3/SHROOM2	2
MF	GO:0005216	ion channel activity	2/13	442/18410	0.0376623699632362	0.0836941554738581	0.038176281444216	RASA3/SHROOM2	2
MF	GO:0030695	GTPase regulator activity	2/13	488/18410	0.0450897385643268	0.0854226968723756	0.0389647389242415	RASA3/MTSS2	2
MF	GO:0060589	nucleoside-triphosphatase regulator activity	2/13	488/18410	0.0450897385643268	0.0854226968723756	0.0389647389242415	RASA3/MTSS2	2
MF	GO:0015267	channel activity	2/13	489/18410	0.0452569773996578	0.0854226968723756	0.0389647389242415	RASA3/SHROOM2	2
MF	GO:0022803	passive transmembrane transporter activity	2/13	490/18410	0.0454244560751288	0.0854226968723756	0.0389647389242415	RASA3/SHROOM2	2
MF	GO:0003712	transcription coregulator activity	2/13	497/18410	0.0466034918603499	0.0854226968723756	0.0389647389242415	CAMTA1/SS18L2	2
CC	GO:0015629	actin cytoskeleton	2/11	499/19594	0.0305755474216147	0.0917266422648442	0.058334926001765	SHROOM2/MTSS2	2
BP	GO:0022604	regulation of cell morphogenesis	2/12	305/18800	0.0155519653037378	0.10980265879841	0.0734769671658534	SS18L2/SYNE3	2
BP	GO:0007265	Ras protein signal transduction	2/12	347/18800	0.0198408168661795	0.10980265879841	0.0734769671658534	RASA3/G3BP1	2
BP	GO:0043087	regulation of GTPase activity	2/12	364/18800	0.0217044429778707	0.10980265879841	0.0734769671658534	RASA3/MTSS2	2
BP	GO:0051656	establishment of organelle localization	2/12	404/18800	0.0263681311332327	0.11293777861821	0.0755749044888775	SHROOM2/SYNE3	2
BP	GO:0010975	regulation of neuron projection development	2/12	431/18800	0.0297296682505281	0.11293777861821	0.0755749044888775	SS18L2/ULK4	2

## Sheet: NutChal
ONTOLOGY	ID	Description	GeneRatio	BgRatio	pvalue	p.adjust	qvalue	geneID	Count
MF	GO:0008081	phosphoric diester hydrolase activity	2/15	88/18410	0.00227788879466869	0.0421409427013708	0.0263755544645848	PLCG1/PLCXD1	2
MF	GO:0042578	phosphoric ester hydrolase activity	2/15	366/18410	0.0348900997480928	0.0860622460452956	0.0538654171549503	PLCG1/PLCXD1	2

## Sheet: FatGroup
Supplementary Table 7: Gene ontology terms annotated for the genes harboring differentially methylated regions identified for the three terms of the multifactorial model (NutChal*FatGroup, NutChal, and FatGroup).
ONTOLOGY	ID	Description	GeneRatio	BgRatio	pvalue	p.adjust	qvalue	geneID	Count
MF	GO:0015144	carbohydrate transmembrane transporter activity	2/19	41/18410	0.000807852417193873	0.0609112561498324	0.0336456130895375	SLC2A6/TMEM144	2
MF	GO:0008081	phosphoric diester hydrolase activity	2/19	88/18410	0.00366393697413213	0.0609112561498324	0.0336456130895375	PLCG1/PLCXD1	2
MF	GO:0099094	ligand-gated cation channel activity	2/19	115/18410	0.00617097598501205	0.0609112561498324	0.0336456130895375	RASA3/SHROOM2	2
MF	GO:0043177	organic acid binding	2/19	141/18410	0.00914485888330389	0.0609112561498324	0.0336456130895375	IGF2R/TYMS	2
MF	GO:0015276	ligand-gated ion channel activity	2/19	145/18410	0.00964930790492395	0.0609112561498324	0.0336456130895375	RASA3/SHROOM2	2
MF	GO:0022834	ligand-gated channel activity	2/19	145/18410	0.00964930790492395	0.0609112561498324	0.0336456130895375	RASA3/SHROOM2	2
MF	GO:0031406	carboxylic acid binding	2/19	173/18410	0.0135174765195111	0.0650126251652674	0.0359110905029617	IGF2R/TYMS	2
CC	GO:0005770	late endosome	3/18	283/19594	0.00207139860168878	0.0681079555337304	0.0521400616526166	TMEM192/NSG2/IGF2R	3
CC	GO:0032588	trans-Golgi network membrane	2/18	100/19594	0.0037407490983296	0.0681079555337304	0.0521400616526166	NSG2/IGF2R	2
CC	GO:0005635	nuclear envelope	3/18	479/19594	0.00901356419838727	0.0681079555337304	0.0521400616526166	MAD2L1/IGF2R/SYNE3	3
CC	GO:0072686	mitotic spindle	2/18	160/19594	0.00930477192589651	0.0681079555337304	0.0521400616526166	MAD2L1/RTRAF	2
MF	GO:0008168	methyltransferase activity	2/19	214/18410	0.0201942888135141	0.0743687977410709	0.0410791691534837	SETD7/TYMS	2
MF	GO:0051015	actin filament binding	2/19	214/18410	0.0201942888135141	0.0743687977410709	0.0410791691534837	SHROOM2/SYNE3	2
MF	GO:0016741	transferase activity, transferring one-carbon groups	2/19	225/18410	0.0221793197305216	0.0743687977410709	0.0410791691534837	SETD7/TYMS	2
BP	GO:0061008	hepaticobiliary system development	3/16	137/18800	0.000197773418467412	0.0953472978622381	0.0638230764567083	MKS1/IGF2R/TYMS	3
BP	GO:0031100	animal organ regeneration	2/16	65/18800	0.00136899981404728	0.0953472978622381	0.0638230764567083	IGF2R/TYMS	2
BP	GO:0031397	negative regulation of protein ubiquitination	2/16	84/18800	0.00227287815860869	0.0953472978622381	0.0638230764567083	MAD2L1/PER2	2
BP	GO:1903321	negative regulation of protein modification by small protein conjugation or removal	2/16	96/18800	0.00295549742536561	0.0953472978622381	0.0638230764567083	MAD2L1/PER2	2
BP	GO:0051656	establishment of organelle localization	3/16	404/18800	0.0044793517265283	0.0953472978622381	0.0638230764567083	MAD2L1/SHROOM2/SYNE3	3
BP	GO:0051209	release of sequestered calcium ion into cytosol	2/16	121/18800	0.00464754293209915	0.0953472978622381	0.0638230764567083	PLCG1/RASA3	2
BP	GO:0051283	negative regulation of sequestering of calcium ion	2/16	122/18800	0.00472266242757444	0.0953472978622381	0.0638230764567083	PLCG1/RASA3	2
BP	GO:0051282	regulation of sequestering of calcium ion	2/16	124/18800	0.0048745926822144	0.0953472978622381	0.0638230764567083	PLCG1/RASA3	2
BP	GO:0051208	sequestering of calcium ion	2/16	128/18800	0.00518519333611244	0.0953472978622381	0.0638230764567083	PLCG1/RASA3	2
BP	GO:0034219	carbohydrate transmembrane transport	2/16	131/18800	0.00542401350351603	0.0953472978622381	0.0638230764567083	SLC2A6/TMEM144	2
BP	GO:0001889	liver development	2/16	134/18800	0.00566783828876357	0.0953472978622381	0.0638230764567083	IGF2R/TYMS	2
BP	GO:0097553	calcium ion transmembrane import into cytosol	2/16	154/18800	0.0074194836238523	0.0953472978622381	0.0638230764567083	PLCG1/RASA3	2
BP	GO:0008643	carbohydrate transport	2/16	156/18800	0.00760655470208989	0.0953472978622381	0.0638230764567083	SLC2A6/TMEM144	2
BP	GO:0060402	calcium ion transport into cytosol	2/16	171/18800	0.00907723665432619	0.0953472978622381	0.0638230764567083	PLCG1/RASA3	2
BP	GO:0031099	regeneration	2/16	188/18800	0.0108857089798416	0.0953472978622381	0.0638230764567083	IGF2R/TYMS	2
BP	GO:0060401	cytosolic calcium ion transport	2/16	190/18800	0.0111081874258732	0.0953472978622381	0.0638230764567083	PLCG1/RASA3	2
BP	GO:0007623	circadian rhythm	2/16	205/18800	0.0128407823780645	0.0953472978622381	0.0638230764567083	PER2/TYMS	2
BP	GO:0031396	regulation of protein ubiquitination	2/16	213/18800	0.0138103889021856	0.0953472978622381	0.0638230764567083	MAD2L1/PER2	2
BP	GO:0043583	ear development	2/16	219/18800	0.014558060579637	0.0953472978622381	0.0638230764567083	SHROOM2/MKS1	2
BP	GO:0051651	maintenance of location in cell	2/16	219/18800	0.014558060579637	0.0953472978622381	0.0638230764567083	PLCG1/RASA3	2
MF	GO:0022836	gated channel activity	2/19	340/18410	0.047290736907622	0.101624775056805	0.0561345813237171	RASA3/SHROOM2	2
MF	GO:0005261	cation channel activity	2/19	345/18410	0.0485462639360849	0.102149430365512	0.0564243857151864	RASA3/SHROOM2	2
BP	GO:1903320	regulation of protein modification by small protein conjugation or removal	2/16	246/18800	0.0181347959126775	0.107351477369804	0.0718583714644216	MAD2L1/PER2	2
BP	GO:0051348	negative regulation of transferase activity	2/16	270/18800	0.0215964811080907	0.10791180666469	0.0722334417624822	MAD2L1/RTRAF	2
MF	GO:0042578	phosphoric ester hydrolase activity	2/19	366/18410	0.0539529027684382	0.108984863592245	0.0602000809837311	PLCG1/PLCXD1	2
BP	GO:0048511	rhythmic process	2/16	297/18800	0.0257947549248982	0.117023584778792	0.0783326362260018	PER2/TYMS	2
MF	GO:0046873	metal ion transmembrane transporter activity	2/19	428/18410	0.071087706870944	0.11864428505305	0.0655356655321696	RASA3/SHROOM2	2
MF	GO:0003779	actin binding	2/19	439/18410	0.0742969867913883	0.11864428505305	0.0655356655321696	SHROOM2/SYNE3	2
MF	GO:0005216	ion channel activity	2/19	442/18410	0.0751805370633191	0.11864428505305	0.0655356655321696	RASA3/SHROOM2	2
BP	GO:0070588	calcium ion transmembrane transport	2/16	314/18800	0.028596822714699	0.119186757608116	0.0797806095610666	PLCG1/RASA3	2
CC	GO:0005802	trans-Golgi network	2/18	260/19594	0.0233327388270555	0.11974758393685	0.0916727915306029	NSG2/IGF2R	2
BP	GO:0007204	positive regulation of cytosolic calcium ion concentration	2/16	325/18800	0.0304732042945744	0.121749335010306	0.0814959342439171	PLCG1/RASA3	2
BP	GO:0051235	maintenance of location	2/16	331/18800	0.031517223988978	0.121749335010306	0.0814959342439171	PLCG1/RASA3	2
BP	GO:0051480	regulation of cytosolic calcium ion concentration	2/16	356/18800	0.0360195089246534	0.121897260933013	0.0815949521257718	PLCG1/RASA3	2
BP	GO:0015711	organic anion transport	2/16	361/18800	0.0369487937845649	0.121897260933013	0.0815949521257718	SLC2A6/PER2	2
BP	GO:0032259	methylation	2/16	376/18800	0.0397927494810694	0.124170045501138	0.0831162967942977	SETD7/TYMS	2
MF	GO:0015267	channel activity	2/19	489/18410	0.089462763698224	0.125934691740485	0.0695626749582668	RASA3/SHROOM2	2
MF	GO:0022803	passive transmembrane transporter activity	2/19	490/18410	0.0897752257951971	0.125934691740485	0.0695626749582668	RASA3/SHROOM2	2
BP	GO:0006816	calcium ion transport	2/16	424/18800	0.0494358338730263	0.136994862419246	0.0917009057875209	PLCG1/RASA3	2
BP	GO:0048732	gland development	2/16	431/18800	0.0509082149760031	0.13918025745733	0.0931637541086682	IGF2R/TYMS	2
BP	GO:0006874	cellular calcium ion homeostasis	2/16	456/18800	0.056297220029768	0.144141111125652	0.0964844244376938	PLCG1/RASA3	2
BP	GO:0006417	regulation of translation	2/16	463/18800	0.05784177022714	0.144914803306737	0.097002314470599	PER2/TYMS	2
BP	GO:0055074	calcium ion homeostasis	2/16	468/18800	0.0589543350420322	0.144914803306737	0.097002314470599	PLCG1/RASA3	2
BP	GO:0034765	regulation of ion transmembrane transport	2/16	476/18800	0.060750372598679	0.145845786348581	0.0976254910387005	PLCG1/PER2	2
BP	GO:0009117	nucleotide metabolic process	2/16	487/18800	0.0632514394266004	0.148274976725649	0.099251529811058	SLC2A6/TYMS	2
BP	GO:0006091	generation of precursor metabolites and energy	2/16	494/18800	0.0648616996237773	0.148274976725649	0.099251529811058	SLC2A6/PER2	2
BP	GO:0016570	histone modification	2/16	494/18800	0.0648616996237773	0.148274976725649	0.099251529811058	SETD7/PER2	2
BP	GO:0072503	cellular divalent inorganic cation homeostasis	2/16	494/18800	0.0648616996237773	0.148274976725649	0.099251529811058	PLCG1/RASA3	2
BP	GO:0006753	nucleoside phosphate metabolic process	2/16	495/18800	0.0650929072604667	0.148274976725649	0.099251529811058	SLC2A6/TYMS	2
CC	GO:0098791	Golgi apparatus subcompartment	2/18	385/19594	0.0478882351905496	0.17014018606495	0.130250860145416	NSG2/IGF2R	2
CC	GO:0005769	early endosome	2/18	389/19594	0.0487847630649128	0.17014018606495	0.130250860145416	NSG2/IGF2R	2
CC	GO:0005819	spindle	2/18	402/19594	0.0517414667481008	0.17014018606495	0.130250860145416	MAD2L1/RTRAF	2
CC	GO:0005765	lysosomal membrane	2/18	404/19594	0.0522021025426551	0.17014018606495	0.130250860145416	TMEM192/SLC2A6	2
CC	GO:0098852	lytic vacuole membrane	2/18	404/19594	0.0522021025426551	0.17014018606495	0.130250860145416	TMEM192/SLC2A6	2
CC	GO:0005774	vacuolar membrane	2/18	449/19594	0.062955525929735	0.179126126748888	0.137130049185751	TMEM192/SLC2A6	2
